# Supplementary material for: Decaaqua-1κ5 O,4κ5 O-bis­(μ-nitrilo­triacetato)-1:2κ5 O:N,O′,O′′,O′′′;3:4κ5 N,O,O′,O′′:O′′′-μ-oxido-2:3κ2 O:O-diperoxido-2κ2 O,O′;3κ2 O,O′-1,4-dicopper(II)-2,3-dititanium(IV) hepta­hydrate
Source: Acta Crystallogr Sect E Struct Rep Online. 2010 Feb 6;66(Pt 3):m271–2. doi: 10.1107/S1600536810004198 (PMC2983515; doi:10.1107/S1600536810004198)
Supplement: Supplementary file 2 [file e-66-0m271-Isup2.hkl]

# 
# h,k,l, Fc-squared, Fo-squared, sigma(Fo-squared) and status flag 
# 
data_I
_shelx_title '  C2/c' 
_shelx_refln_list_code          4 
_shelx_F_calc_maximum      563.77 
_exptl_crystal_F_000      2024.00 
_reflns_d_resolution_high  0.7701 
 
loop_ 
 _symmetry_equiv_pos_as_xyz 
 'x, y, z' 
 '-x, y, -z+1/2' 
 'x+1/2, y+1/2, z' 
 '-x+1/2, y+1/2, -z+1/2' 
 '-x, -y, -z' 
 'x, -y, z-1/2' 
 '-x+1/2, -y+1/2, -z' 
 'x+1/2, -y+1/2, z-1/2' 
 
_cell_length_a    14.9312 
_cell_length_b    13.2892 
_cell_length_c    17.4449 
_cell_angle_alpha  90.000 
_cell_angle_beta  100.825 
_cell_angle_gamma  90.000 
 
_shelx_F_squared_multiplier     1.000 
 
loop_ 
 _refln_index_h 
 _refln_index_k 
 _refln_index_l 
 _refln_F_squared_calc 
 _refln_F_squared_meas 
 _refln_F_squared_sigma 
 _refln_observed_status 
   4   0   0    79505.88    84051.73   2168.56 o 
   6   0   0    40321.84    45635.45   1015.67 o 
   8   0   0    41674.13    41670.36    954.47 o 
  10   0   0     5040.58     5083.55    154.73 o 
  12   0   0     5305.75     5079.68    170.92 o 
  14   0   0    15079.25    14873.77    561.17 o 
  16   0   0    12513.51    12683.98    422.82 o 
  18   0   0     3248.22     3064.91    137.41 o 
   3   1   0    12259.16    11966.61    138.55 o 
   5   1   0    10315.17    10904.59    144.30 o 
   7   1   0    30560.09    29091.89    431.25 o 
   9   1   0     1515.72     1487.69     48.87 o 
  11   1   0    21811.75    21581.79    380.52 o 
  13   1   0       36.37       52.87     35.45 o 
  15   1   0       17.94       28.97     37.57 o 
  17   1   0       68.72       72.87     33.27 o 
  19   1   0       58.58       32.65     31.24 o 
   0   2   0      139.26     1527.85     56.19 o 
   2   2   0      426.25      454.13     22.28 o 
   4   2   0      347.24      380.61     18.97 o 
   6   2   0    11775.93    12292.32    155.05 o 
   8   2   0      963.55      967.72     34.28 o 
  10   2   0     1316.33     1326.98     41.40 o 
  12   2   0      116.37      123.76     30.77 o 
  14   2   0       77.80       56.28     24.54 o 
  16   2   0      251.95      209.70     34.99 o 
  18   2   0       69.24       34.63     42.34 o 
   1   3   0     3085.03     2982.07     53.49 o 
   3   3   0    99142.34   109723.47   2734.26 o 
   5   3   0    32412.09    34772.27    501.39 o 
   7   3   0    34359.29    32099.23    461.72 o 
   9   3   0     4526.21     4351.50     68.96 o 
  11   3   0    37223.16    37867.72    671.70 o 
  13   3   0     2941.74     2787.13     80.28 o 
  15   3   0      625.27      606.42     38.00 o 
  17   3   0       18.75       15.66     27.21 o 
   0   4   0   317831.97   325305.88  14082.52 o 
   2   4   0     5332.71     5926.40    136.47 o 
   4   4   0     4391.69     3844.28     92.87 o 
   6   4   0     1227.16     1252.76     22.86 o 
   8   4   0     3101.36     2920.61     60.83 o 
  10   4   0     3762.97     3586.27     81.36 o 
  12   4   0       27.84        9.90     13.51 o 
  14   4   0    15490.17    15322.62    373.35 o 
  16   4   0     5645.44     5535.25    139.33 o 
  18   4   0     5693.06     5307.76    359.63 o 
   1   5   0    21379.80    20232.74    352.50 o 
   3   5   0       75.87       69.20     11.52 o 
   5   5   0      656.06      826.20     27.44 o 
   7   5   0    35169.72    34614.00    472.06 o 
   9   5   0     3929.24     3730.14     56.95 o 
  11   5   0     4493.59     4212.34     75.44 o 
  13   5   0       34.09       49.76     18.39 o 
  15   5   0     1232.93     1180.12     40.04 o 
  17   5   0        0.21        4.79     47.89 o 
   0   6   0     3178.45     2866.78     92.14 o 
   2   6   0      242.17      321.65     29.61 o 
   4   6   0     7818.80     7535.00    127.30 o 
   6   6   0     3815.59     3802.22    147.03 o 
   8   6   0      982.87      862.52     55.83 o 
  10   6   0      148.80      125.38     33.57 o 
  12   6   0       18.27       27.78     24.38 o 
  14   6   0        1.98       27.73     16.92 o 
  16   6   0       76.24       84.97     48.00 o 
   1   7   0    11708.24    12383.40    185.96 o 
   3   7   0       23.63      -18.63     21.13 o 
   5   7   0     2089.31     2269.89     58.21 o 
   7   7   0     7778.38     7677.27    119.32 o 
   9   7   0      504.54      508.22     44.15 o 
  11   7   0     9468.66     9457.89    219.44 o 
  13   7   0      169.38      204.36     59.11 o 
  15   7   0      524.83      531.42     75.21 o 
  17   7   0        8.06        2.93     46.73 o 
   0   8   0    20288.29    19584.74    439.43 o 
   2   8   0     8071.03     8344.04    145.35 o 
   4   8   0    19791.27    19679.65    295.36 o 
   6   8   0     9204.42     9458.59    241.06 o 
   8   8   0     1360.94     1506.32     42.63 o 
  10   8   0     4377.64     4366.03    117.21 o 
  12   8   0      269.71      227.40     51.48 o 
  14   8   0      515.55      547.63     64.82 o 
  16   8   0     1485.19     1464.68    102.84 o 
   1   9   0     2125.61     1986.94     87.41 o 
   3   9   0       67.06       94.14     39.04 o 
   5   9   0      247.11      320.25     29.13 o 
   7   9   0    12771.39    13209.21    397.82 o 
   9   9   0     2854.06     3012.41     96.95 o 
  11   9   0     3172.61     3334.82    120.51 o 
  13   9   0      434.00      470.35     60.42 o 
  15   9   0     4364.57     4852.55    254.44 o 
   0  10   0      103.70       30.41     69.30 o 
   2  10   0     2582.02     2840.37     89.27 o 
   4  10   0    13959.53    14359.20    215.79 o 
   6  10   0       35.79       60.54     27.16 o 
   8  10   0    12831.79    13261.47    218.19 o 
  10  10   0      776.15      703.33     63.99 o 
  12  10   0     4083.45     4121.75    150.86 o 
  14  10   0       81.63       68.75     50.70 o 
   1  11   0     4944.52     5082.77    122.84 o 
   3  11   0       80.63       75.89     38.03 o 
   5  11   0     2134.07     2206.32     72.24 o 
   7  11   0     4825.12     4858.42     95.03 o 
   9  11   0     1378.29     1334.48    153.29 o 
  11  11   0     1592.79     1535.51     88.04 o 
  13  11   0     1061.21     1199.61    100.55 o 
   0  12   0     7056.79     7290.29    330.56 o 
   2  12   0       15.66       23.56     47.41 o 
   4  12   0     3681.16     3833.76     81.88 o 
   6  12   0     2617.51     2754.70     68.38 o 
   8  12   0      101.69       98.44     24.70 o 
  10  12   0      277.58      325.45     54.02 o 
  12  12   0      102.76       87.88     64.07 o 
   1  13   0     1532.64     1532.64     75.13 o 
   3  13   0     2857.92     2891.28    109.29 o 
   5  13   0     3122.41     3456.96    115.63 o 
   7  13   0     3565.94     3635.26    119.83 o 
   9  13   0      717.41      723.89    220.13 o 
  11  13   0     1987.73     1977.41    125.55 o 
   0  14   0      699.19      609.01     78.61 o 
   2  14   0      248.87      240.97     52.04 o 
   4  14   0     1135.84     1221.14     60.62 o 
   6  14   0     4296.85     4655.99    117.93 o 
   8  14   0     2135.08     2276.56    173.80 o 
  10  14   0     1604.00     1651.61    250.57 o 
   1  15   0     1967.27     2103.45    109.58 o 
   3  15   0      234.78      277.47     33.28 o 
   5  15   0      177.75      109.94     44.61 o 
   7  15   0      656.08       14.29     60.51 o 
   9  15   0       15.70        2.75     50.83 o 
   0  16   0     2041.86     2257.20    435.16 o 
   2  16   0      146.29       81.62     68.44 o 
   4  16   0      344.65      297.69     83.37 o 
   6  16   0       33.54       13.20     55.12 o 
   1  17   0       25.86       37.21     39.94 o 
   3  17   0      905.15       -4.03    101.82 o 
 -19   1   1      182.68      146.05     58.97 o 
 -17   1   1     3225.20     3134.68    122.64 o 
 -15   1   1      594.24      541.47     71.97 o 
 -13   1   1      732.50      672.27     67.78 o 
 -11   1   1    14178.27    13941.82    240.40 o 
  -9   1   1      778.03      819.29     42.12 o 
  -7   1   1       27.10       21.24     16.46 o 
  -5   1   1    17162.23    17010.37    220.78 o 
  -3   1   1    24660.06    23627.99    343.83 o 
   3   1   1     5734.82     5681.50     63.92 o 
   5   1   1     3083.31     3097.40     56.96 o 
   7   1   1    27307.93    26970.56    413.41 o 
   9   1   1      486.36      562.90     42.45 o 
  11   1   1     1666.12     1685.55     70.47 o 
  13   1   1        9.97       45.06     23.22 o 
  15   1   1     3913.40     3831.71    116.91 o 
  17   1   1      871.49      998.54     67.27 o 
 -18   2   1       10.50       55.98     28.63 o 
 -16   2   1     5375.19     5667.14    156.95 o 
 -14   2   1     1266.78     1281.39     66.09 o 
 -12   2   1       15.86       -1.74     18.46 o 
 -10   2   1    49542.95    49575.07   1035.55 o 
  -8   2   1      835.80      752.05     48.08 o 
  -6   2   1    45182.14    41008.27    598.81 o 
  -4   2   1    13006.32    14650.74    182.45 o 
  -2   2   1    43793.78    46398.45    871.15 o 
   0   2   1    69838.03    75789.35   1181.36 o 
   2   2   1    14615.52    13386.11    147.86 o 
   4   2   1    27011.59    27727.73    368.70 o 
   6   2   1    33687.25    33222.05    443.97 o 
   8   2   1    20808.04    20870.77    268.69 o 
  10   2   1     8728.52     8495.96    124.30 o 
  12   2   1    11698.52    11541.25    199.70 o 
  14   2   1    15070.73    14679.31    315.98 o 
  16   2   1       53.96       30.63     27.95 o 
  18   2   1      353.44      278.85     41.84 o 
 -17   3   1     8626.98     8042.26    189.33 o 
 -15   3   1      938.98      946.00     41.13 o 
 -13   3   1     5207.09     5216.04     98.09 o 
 -11   3   1      422.94      446.83     23.86 o 
  -9   3   1    14672.51    13909.66    198.59 o 
  -7   3   1     1224.52     1245.27     39.16 o 
  -5   3   1      237.78      312.56     13.76 o 
  -3   3   1      239.37      205.44     30.23 o 
  -1   3   1    11364.29    10806.55    147.91 o 
   1   3   1    34642.29    37676.87    551.91 o 
   3   3   1    15559.27    15760.96    257.39 o 
   5   3   1     5209.64     4472.29     50.02 o 
   7   3   1    15767.33    15215.46    211.66 o 
   9   3   1     4870.31     4869.28     79.96 o 
  11   3   1      944.31      840.75     37.75 o 
  13   3   1      447.30      495.97     33.26 o 
  15   3   1     1710.27     1603.38     81.92 o 
  17   3   1     2130.30     2134.34     80.26 o 
 -18   4   1        2.30        6.15     54.46 o 
 -16   4   1     2257.47     2550.51    261.92 o 
 -14   4   1      895.85      870.28     32.34 o 
 -12   4   1      375.56      433.49     21.12 o 
 -10   4   1     5668.38     5988.42     95.81 o 
  -8   4   1      925.62      976.20     35.03 o 
  -6   4   1     5717.68     5798.07     67.54 o 
  -4   4   1    31485.63    32172.11    579.05 o 
  -2   4   1    82345.33    88224.77   1680.87 o 
   0   4   1     3314.76     3333.47     85.71 o 
   2   4   1       10.66      -15.96     15.96 o 
   4   4   1      211.73      361.94     33.67 o 
   6   4   1    11434.93    11291.44    125.67 o 
   8   4   1     9071.72     8990.64    167.83 o 
  10   4   1        1.98        4.70     16.52 o 
  12   4   1      434.64      365.46     39.97 o 
  14   4   1      800.06      754.27     49.45 o 
  16   4   1      731.18      624.81     45.32 o 
  18   4   1      101.85      138.78     78.36 o 
 -17   5   1     2663.51     2619.29    169.69 o 
 -15   5   1     5571.96     5271.27    189.76 o 
 -13   5   1     4178.04     4000.13     77.87 o 
 -11   5   1    10713.71    10399.16    154.93 o 
  -9   5   1     2210.16     2148.64     82.59 o 
  -7   5   1     2260.52     2246.95     73.14 o 
  -5   5   1      681.21      909.60     35.40 o 
  -3   5   1    13697.50    15801.49    462.21 o 
  -1   5   1    21776.87    21573.08    320.59 o 
   1   5   1    97055.17   101798.35   1995.59 o 
   3   5   1     6252.05     6526.17     96.70 o 
   5   5   1    20060.58    19969.98    342.90 o 
   7   5   1     1477.21     1199.26     27.40 o 
   9   5   1      435.40      443.41     38.24 o 
  11   5   1       65.66      117.58     23.81 o 
  13   5   1       19.66       12.60     14.70 o 
  15   5   1     1177.58     1235.78     89.08 o 
  17   5   1      954.15      914.85    127.11 o 
 -16   6   1      248.14      259.16     58.59 o 
 -14   6   1       11.68        9.34     25.69 o 
 -12   6   1       68.46       60.05     33.69 o 
 -10   6   1    11461.82    11373.17    304.42 o 
  -8   6   1     1087.57     1150.23     51.53 o 
  -6   6   1    55101.35    56212.55   1125.78 o 
  -4   6   1    20744.35    21014.56    255.73 o 
  -2   6   1    39339.55    37112.07    594.08 o 
   0   6   1    51996.14    51721.64    864.82 o 
   2   6   1    14795.58    15473.85    562.49 o 
   4   6   1     1989.99     2292.63     62.69 o 
   6   6   1     7249.05     7149.23    130.39 o 
   8   6   1    10033.35     9995.98    192.76 o 
  10   6   1     9181.78     9060.25    125.84 o 
  12   6   1     6959.75     6432.64    323.88 o 
  14   6   1     5203.27     5132.82    109.56 o 
  16   6   1      408.63      253.65    114.06 o 
 -17   7   1     2714.40     2899.23    149.49 o 
 -15   7   1      222.56      228.31     53.73 o 
 -13   7   1     5973.64     6007.60    257.78 o 
 -11   7   1       64.37       57.69     32.48 o 
  -9   7   1     6139.61     5937.82    130.67 o 
  -7   7   1      500.22      500.77     46.01 o 
  -5   7   1     2752.72     2622.33     62.56 o 
  -3   7   1     6673.49     6593.76    114.29 o 
  -1   7   1    14215.71    13740.58    214.05 o 
   1   7   1    42388.39    41555.62    851.62 o 
   3   7   1    12937.77    12571.82    242.28 o 
   5   7   1    10997.43    10531.46    264.36 o 
   7   7   1     7502.65     7543.82    121.30 o 
   9   7   1     3129.66     3028.02     86.64 o 
  11   7   1     1061.22     1106.12     73.38 o 
  13   7   1      501.14      568.79     67.54 o 
  15   7   1      104.21       27.83     44.74 o 
  17   7   1     4430.00     4522.59    177.53 o 
 -16   8   1     1723.19     1857.84    157.80 o 
 -14   8   1     1638.50     1737.69    105.75 o 
 -12   8   1     1487.32     1596.69    129.87 o 
 -10   8   1      125.17      111.06     58.51 o 
  -8   8   1     3690.70     3792.15     92.02 o 
  -6   8   1       75.05       96.98     18.49 o 
  -4   8   1        2.94      222.82     90.50 o 
  -2   8   1     7559.59     7586.05    147.39 o 
   0   8   1    18246.85    19492.69    306.02 o 
   2   8   1     3706.51     2939.19     92.58 o 
   4   8   1      159.33      167.89     29.81 o 
   6   8   1     7014.93     7003.18    193.59 o 
   8   8   1       45.92       55.89     20.96 o 
  10   8   1     2989.95     2896.31    104.48 o 
  12   8   1        1.20       14.95     38.72 o 
  14   8   1       10.57       53.81     41.58 o 
  16   8   1      850.40      827.15     84.94 o 
 -15   9   1     2404.31     2676.39    152.90 o 
 -13   9   1     1623.19     1828.10    109.82 o 
 -11   9   1     6422.11     6668.70    169.13 o 
  -9   9   1     3549.34     3449.35    198.02 o 
  -7   9   1     2801.33     3022.25     65.87 o 
  -5   9   1     1790.14     1766.84     38.47 o 
  -3   9   1     2527.55     2652.01     94.81 o 
  -1   9   1     4068.87     3916.54     94.76 o 
   1   9   1    16434.86    16082.39    280.73 o 
   3   9   1     8022.60     7735.78    293.52 o 
   5   9   1      651.90      856.46     75.22 o 
   7   9   1     7804.15     8501.62    239.59 o 
   9   9   1        1.33        3.61     15.48 o 
  11   9   1     1044.76     1172.51    100.59 o 
  13   9   1       46.84       36.99     38.31 o 
  15   9   1     1220.27     1349.96    106.87 o 
 -14  10   1        9.56      -25.22     49.06 o 
 -12  10   1      201.89      249.83     51.16 o 
 -10  10   1     2157.57     2316.04     95.67 o 
  -8  10   1      892.12     1074.33     43.46 o 
  -6  10   1    16860.77    17237.19    293.15 o 
  -4  10   1     8798.23     8663.75    182.72 o 
  -2  10   1     3872.20     3965.69    115.30 o 
   0  10   1     2083.54     2245.90     85.47 o 
   2  10   1      119.77      170.53     42.81 o 
   4  10   1        1.71      -13.54     15.37 o 
   6  10   1     2418.71     2317.99    103.97 o 
   8  10   1     5049.81     5318.21    180.75 o 
  10  10   1    11813.37    11628.68    473.21 o 
  12  10   1     1852.56     1913.61     93.59 o 
  14  10   1     8116.73     8179.58    412.01 o 
 -13  11   1     5057.30     5107.62    196.68 o 
 -11  11   1       77.88        6.27     33.89 o 
  -9  11   1      750.37      749.66     48.90 o 
  -7  11   1      692.54      704.93     34.93 o 
  -5  11   1     1324.14     1351.24     39.99 o 
  -3  11   1      125.28      138.45     46.57 o 
  -1  11   1    18375.35    18388.40    329.25 o 
   1  11   1     3322.48     3456.28    110.90 o 
   3  11   1    10071.79     9639.10    190.10 o 
   5  11   1    12465.83    12611.86    218.18 o 
   7  11   1     3337.47     3663.39    146.96 o 
   9  11   1     2046.08     2144.93     95.92 o 
  11  11   1      162.48      149.96     51.54 o 
  13  11   1      224.78      190.62     80.65 o 
 -12  12   1     1532.27     1622.99     97.71 o 
 -10  12   1      147.46      108.50     61.35 o 
  -8  12   1     1569.76     1585.52     78.71 o 
  -6  12   1     2040.73     2099.29     72.72 o 
  -4  12   1      321.19      308.17     46.08 o 
  -2  12   1     4801.94     5126.74    141.50 o 
   0  12   1    14483.51    14640.35    286.92 o 
   2  12   1     1965.96     2046.77     82.85 o 
   4  12   1      520.96      436.72     31.85 o 
   6  12   1      557.95      715.29     39.71 o 
   8  12   1      318.00      368.89     51.44 o 
  10  12   1      737.37      759.30     67.81 o 
  12  12   1       16.23       51.38     45.07 o 
 -11  13   1     2263.88     2271.46    132.29 o 
  -9  13   1       16.50       79.32     51.35 o 
  -7  13   1      476.70      457.90     41.97 o 
  -5  13   1     1589.00     1598.88     71.17 o 
  -3  13   1      487.50      589.88     56.60 o 
  -1  13   1      671.50      758.79     65.52 o 
   1  13   1     6629.91     6611.59    157.76 o 
   3  13   1      944.23      957.56     44.68 o 
   5  13   1       81.44       63.01     25.86 o 
   7  13   1     5106.54     5177.73    114.56 o 
   9  13   1      103.25      190.42     63.09 o 
  11  13   1     1159.35     1292.84    115.91 o 
 -10  14   1      820.94      521.32    286.95 o 
  -8  14   1      252.67       67.49    134.39 o 
  -6  14   1     3910.63     3876.35    114.29 o 
  -4  14   1     2991.33     2898.66    148.71 o 
  -2  14   1      996.48      975.34     67.86 o 
   0  14   1     2164.41     2110.17     98.62 o 
   2  14   1      468.59      516.90     52.52 o 
   4  14   1     1254.22     1255.02     50.90 o 
   6  14   1      192.46      201.66     69.81 o 
   8  14   1       47.44       20.00     30.26 o 
  10  14   1     2008.77     2094.80    118.86 o 
  -9  15   1     2349.58     2399.90    143.61 o 
  -7  15   1      174.69       77.63     70.23 o 
  -5  15   1     2841.60     2849.26     86.33 o 
  -3  15   1      218.91      215.70     51.93 o 
  -1  15   1      919.64     1038.35     74.29 o 
   1  15   1      235.34      287.11     52.82 o 
   3  15   1      345.26      280.95     64.28 o 
   5  15   1     1251.67     1245.65    354.05 o 
   7  15   1      307.65      200.55     76.00 o 
   9  15   1     1996.09     2151.53    172.13 o 
  -6  16   1      246.52      169.92    134.03 o 
  -4  16   1      150.93      120.04     37.93 o 
  -2  16   1      995.48        0.70     67.46 o 
   0  16   1      499.18      430.20     84.27 o 
   2  16   1      826.77       -7.20     72.06 o 
   4  16   1      263.49      138.70     62.58 o 
   6  16   1     1394.08     1537.20     70.91 o 
  -3  17   1       11.60       35.87     26.48 o 
  -1  17   1      927.76       -1.48     61.87 o 
   1  17   1      461.48      191.36    113.67 o 
   3  17   1        0.32       10.32     26.47 o 
 -18   0   2      783.71      806.56    188.16 o 
 -16   0   2     4468.08     4202.57    314.42 o 
 -14   0   2      179.44      178.50     57.97 o 
 -12   0   2     2968.97     2971.46    120.69 o 
 -10   0   2    25801.62    26686.44    600.75 o 
  -8   0   2     6211.02     5455.64    179.49 o 
  -6   0   2      896.19     1326.06     58.95 o 
  -4   0   2    34564.14    37479.09    730.87 o 
  -2   0   2      627.40     1452.16     39.85 o 
   2   0   2     1457.78     1281.05     29.38 o 
   4   0   2   205849.98   216308.77   7930.51 o 
   6   0   2       13.72       18.94     23.41 o 
   8   0   2   113387.54   108463.98   3282.54 o 
  10   0   2     1697.57     1743.32    130.42 o 
  12   0   2     6823.26     6492.51    208.58 o 
  14   0   2        0.01        8.40     30.35 o 
  16   0   2       11.69       27.54     41.79 o 
  18   0   2     1822.60     1852.44    102.70 o 
 -19   1   2     4511.98     3931.16    406.98 o 
 -17   1   2     1540.36     1563.49     69.21 o 
 -15   1   2      677.39      725.27     75.78 o 
 -13   1   2       35.25       54.53     40.49 o 
 -11   1   2      732.75      848.04     73.11 o 
  -9   1   2     5568.29     5599.66     98.71 o 
  -7   1   2       92.32       56.71     27.32 o 
  -5   1   2       10.61       31.19     17.07 o 
  -3   1   2    91176.29   100531.75   2634.70 o 
   1   1   2    99320.87   109739.38   1797.29 o 
   3   1   2     3855.43     3812.52     52.48 o 
   5   1   2    16672.94    16956.86    206.13 o 
   7   1   2     1074.06     1082.52     32.35 o 
   9   1   2      507.03      449.18     29.89 o 
  11   1   2      478.12      480.13     33.92 o 
  13   1   2     1532.06     1541.69     69.84 o 
  15   1   2     6101.83     6235.07    161.16 o 
  17   1   2     1992.87     1840.54     73.30 o 
 -18   2   2      196.85      149.57     31.84 o 
 -16   2   2       87.80       81.16     25.92 o 
 -14   2   2      292.07      334.16     29.97 o 
 -12   2   2       54.49      117.92     38.23 o 
 -10   2   2       62.80       36.45     30.45 o 
  -8   2   2     1400.19     1340.13     56.04 o 
  -6   2   2      762.86      741.41     38.78 o 
  -4   2   2     3787.28     3864.89     53.56 o 
  -2   2   2     4082.17     4349.06     58.49 o 
   0   2   2      703.46      716.98     16.19 o 
   2   2   2      128.55       83.24     10.92 o 
   4   2   2      522.87      632.22     19.24 o 
   6   2   2     1008.89     1144.00     30.61 o 
   8   2   2       79.68       71.12     21.20 o 
  10   2   2       23.56       53.95     26.10 o 
  12   2   2       93.99       99.66     31.73 o 
  14   2   2       80.85      106.35     31.32 o 
  16   2   2       40.89      100.82     42.93 o 
  18   2   2      106.20       39.18     28.09 o 
 -19   3   2     2863.71     2917.08    177.86 o 
 -17   3   2     1264.94     1125.02     63.81 o 
 -15   3   2     2996.82     3128.47    121.27 o 
 -13   3   2      644.62      732.23     46.76 o 
 -11   3   2     3131.72     3175.01     66.54 o 
  -9   3   2      267.95      265.37     19.97 o 
  -7   3   2       19.41       44.82     19.56 o 
  -5   3   2      675.24      413.24     36.87 o 
  -3   3   2      314.61      528.55     51.95 o 
  -1   3   2      221.63      202.72     26.06 o 
   1   3   2    33872.12    35479.38    519.35 o 
   3   3   2     5936.49     5370.67     94.32 o 
   5   3   2       97.09       40.06     11.09 o 
   7   3   2     6526.59     6737.58    103.24 o 
   9   3   2      953.68     1001.21     43.86 o 
  11   3   2     4768.60     4631.03     94.91 o 
  13   3   2       61.11       78.93     25.08 o 
  15   3   2    12764.01    12837.23    276.41 o 
  17   3   2      598.52      505.35     47.76 o 
 -18   4   2        9.28       40.80     58.71 o 
 -16   4   2     4945.68     4451.55    115.11 o 
 -14   4   2       37.79       62.31     27.78 o 
 -12   4   2     6491.68     6313.30     97.97 o 
 -10   4   2    45960.56    45304.16    758.11 o 
  -8   4   2    19865.85    18877.18    240.48 o 
  -6   4   2    29562.41    28236.84    506.47 o 
  -4   4   2      803.52     1022.79     53.71 o 
  -2   4   2     2914.44     2607.09     54.61 o 
   0   4   2    11164.32    10551.45    276.01 o 
   2   4   2     1087.82      905.22     30.50 o 
   4   4   2    59891.27    59963.33    796.33 o 
   6   4   2      319.66      368.62     19.23 o 
   8   4   2    72972.43    70689.56   1362.70 o 
  10   4   2     2833.73     2987.50     65.78 o 
  12   4   2     7683.17     7622.51    139.54 o 
  14   4   2      942.91      898.43     44.50 o 
  16   4   2      237.64      210.29     48.94 o 
  18   4   2      493.50      560.61    100.99 o 
 -17   5   2     3136.01     3255.39    170.28 o 
 -15   5   2     1321.41     1177.88     42.08 o 
 -13   5   2     2859.65     2586.55    107.93 o 
 -11   5   2       95.17      107.96     32.54 o 
  -9   5   2      287.23      288.15     38.80 o 
  -7   5   2      342.47      674.81     93.95 o 
  -5   5   2       45.88       20.40     28.34 o 
  -3   5   2    27466.35    26389.65    406.53 o 
  -1   5   2     2857.25     3088.13    221.38 o 
   1   5   2    60619.65    60875.19   1017.47 o 
   3   5   2     4063.10     4140.15     68.83 o 
   5   5   2    15475.48    15583.99    166.31 o 
   7   5   2     1113.11     1077.66     45.60 o 
   9   5   2     1393.50     1383.14     45.11 o 
  11   5   2       95.48      132.64     21.48 o 
  13   5   2       12.01       12.96     17.12 o 
  15   5   2     4947.77     4735.31    243.22 o 
  17   5   2      112.24      168.05     84.36 o 
 -18   6   2     1355.61     1418.01    107.00 o 
 -16   6   2      331.73      321.32     60.54 o 
 -14   6   2     4844.05     4621.80    139.23 o 
 -12   6   2      523.86      514.95     54.91 o 
 -10   6   2       90.56      102.18     31.62 o 
  -8   6   2      994.55     1005.63     69.15 o 
  -6   6   2      141.22      218.72     43.27 o 
  -4   6   2     2742.41     2543.05     66.82 o 
  -2   6   2     1385.85     1784.43     55.70 o 
   0   6   2    43042.12    47169.25   3081.35 o 
   2   6   2     7132.72     7009.06     96.56 o 
   4   6   2     6111.12     6183.65    116.73 o 
   6   6   2      113.68      104.16     30.15 o 
   8   6   2     2267.04     2153.56     42.08 o 
  10   6   2        2.00       13.16     18.22 o 
  12   6   2       23.54       47.86     17.01 o 
  14   6   2      533.77      485.12     30.28 o 
  16   6   2      288.73      354.39     91.58 o 
 -17   7   2      612.74      601.76     78.98 o 
 -15   7   2     1969.91     2108.54    111.49 o 
 -13   7   2      430.38      432.81     54.90 o 
 -11   7   2     2120.34     1969.09     90.09 o 
  -9   7   2    10169.95     9735.25    194.10 o 
  -7   7   2     4873.48     5246.66    137.46 o 
  -5   7   2    14534.39    14000.40    167.28 o 
  -3   7   2    24546.04    24324.59    368.13 o 
  -1   7   2     2483.59     2316.61     97.88 o 
   1   7   2    76376.86    77221.64   1479.01 o 
   3   7   2     3430.91     3221.05     53.06 o 
   5   7   2    10506.25    10676.58    169.11 o 
   7   7   2      586.54      580.95     37.58 o 
   9   7   2     2725.23     2877.74     86.06 o 
  11   7   2      486.38      473.00     55.51 o 
  13   7   2       63.82       63.03     17.15 o 
  15   7   2     3267.54     3563.40    151.91 o 
  17   7   2       61.38       47.71     57.14 o 
 -16   8   2     1491.37     1564.63    123.46 o 
 -14   8   2      535.54      614.82     78.89 o 
 -12   8   2     5924.76     6053.72    172.30 o 
 -10   8   2    19204.78    19491.31    360.01 o 
  -8   8   2     6159.36     6017.05    180.36 o 
  -6   8   2     8266.30     8081.88    129.23 o 
  -4   8   2       12.68      103.37     64.49 o 
  -2   8   2     2705.66     2738.90     86.04 o 
   0   8   2      181.56      163.84     29.94 o 
   2   8   2     1466.52     1269.65     84.92 o 
   4   8   2     9966.34     9767.41    168.36 o 
   6   8   2     1743.65     1709.41     54.63 o 
   8   8   2    23251.41    24201.64    385.06 o 
  10   8   2      289.86      342.45     44.41 o 
  12   8   2     5746.44     5681.44    227.72 o 
  14   8   2       73.26       58.38     44.09 o 
  16   8   2      152.00       53.76     55.41 o 
 -15   9   2     4240.55     4290.49    171.74 o 
 -13   9   2     3811.43     3881.71    153.97 o 
 -11   9   2     8399.32     8360.39    211.14 o 
  -9   9   2      159.81      193.98     48.52 o 
  -7   9   2    15518.99    15780.50    232.51 o 
  -5   9   2      157.40      135.28     20.61 o 
  -3   9   2     7574.23     7359.74    159.94 o 
  -1   9   2     5285.43     5126.10    121.22 o 
   1   9   2    10549.13    10241.02    219.50 o 
   3   9   2      615.65      649.44     44.74 o 
   5   9   2     1908.76     2001.73    121.28 o 
   7   9   2     5839.20     5986.12    142.36 o 
   9   9   2     2356.71     2427.73     68.89 o 
  11   9   2     3446.25     3414.33    143.33 o 
  13   9   2      661.91      742.33     77.31 o 
  15   9   2     4087.66     4321.58    165.33 o 
 -14  10   2     3883.61     3978.17    161.48 o 
 -12  10   2       90.69      139.57     52.94 o 
 -10  10   2       12.48       61.64     51.94 o 
  -8  10   2      104.69      134.37     18.15 o 
  -6  10   2       98.17       86.66     21.69 o 
  -4  10   2     3602.86     3646.56    115.75 o 
  -2  10   2      154.43      271.99     52.78 o 
   0  10   2     9842.03    10398.99    214.19 o 
   2  10   2      148.38      153.07     33.86 o 
   4  10   2      491.84      600.76     34.66 o 
   6  10   2        3.20       42.48     20.45 o 
   8  10   2       69.65       78.19     29.57 o 
  10  10   2       56.57       64.75     41.68 o 
  12  10   2      752.18      811.33     73.93 o 
  14  10   2     1836.26     1926.64    108.21 o 
 -13  11   2      199.45      175.29     57.79 o 
 -11  11   2      917.94      849.27     69.43 o 
  -9  11   2      121.53      136.25     57.32 o 
  -7  11   2        6.09       17.98     18.27 o 
  -5  11   2     1149.40     1210.06     34.96 o 
  -3  11   2     5322.15     5344.14    127.14 o 
  -1  11   2        0.89       19.10     35.08 o 
   1  11   2     4907.10     5141.86    228.51 o 
   3  11   2        6.72       31.30     20.75 o 
   5  11   2      498.77      439.52     32.94 o 
   7  11   2       13.52       -7.24     22.23 o 
   9  11   2     5570.59     5584.66    167.96 o 
  11  11   2     2032.14     2140.33    108.26 o 
  13  11   2      248.95      192.18     69.34 o 
 -12  12   2     3768.38     3704.27    168.90 o 
 -10  12   2     5411.66     5458.15    192.82 o 
  -8  12   2     2208.19     2204.16    101.75 o 
  -6  12   2     3598.48     3562.49     89.84 o 
  -4  12   2     1005.71     1000.67     61.30 o 
  -2  12   2     2179.30     1916.68     80.60 o 
   0  12   2     1046.20      985.69     58.28 o 
   2  12   2     5238.64     5309.34    156.37 o 
   4  12   2     7579.28     7488.48    177.93 o 
   6  12   2      176.55      228.27     30.38 o 
   8  12   2     5331.18     5439.92    138.72 o 
  10  12   2       20.71       10.78     20.52 o 
  12  12   2     5720.27     5575.45    175.46 o 
 -11  13   2     3983.40     4120.50    173.22 o 
  -9  13   2      137.54       92.51     52.41 o 
  -7  13   2     4009.85     4237.07    156.77 o 
  -5  13   2      795.02      784.17     35.89 o 
  -3  13   2     8273.38     8207.04    204.59 o 
  -1  13   2     2626.74     2587.02    106.44 o 
   1  13   2     2789.16     2707.24    130.14 o 
   3  13   2     2279.26     2477.95     85.90 o 
   5  13   2     1618.54     1871.58     71.47 o 
   7  13   2     1570.73     1705.37     83.62 o 
   9  13   2       16.26       47.81     33.63 o 
  11  13   2     1778.15     1948.17    124.09 o 
 -10  14   2      101.69       -2.82     50.30 o 
  -8  14   2      778.79      648.32    291.74 o 
  -6  14   2       11.23        6.77     17.18 o 
  -4  14   2     2852.67     2827.57    103.78 o 
  -2  14   2     1393.65     1399.77     85.25 o 
   0  14   2     2705.15     2787.88    101.40 o 
   2  14   2     2392.72     2425.61     75.69 o 
   4  14   2      135.34      161.11     33.63 o 
   6  14   2     1168.04     1145.96     60.93 o 
   8  14   2      211.52      194.38     36.98 o 
  10  14   2      350.88      391.04     68.61 o 
  -9  15   2     1203.89     1159.67    104.70 o 
  -7  15   2      814.10       -1.52     66.51 o 
  -5  15   2     1626.85     1603.79     54.18 o 
  -3  15   2      450.74      344.03     86.85 o 
  -1  15   2       97.12       72.97     44.31 o 
   1  15   2     2660.18     2573.09    106.04 o 
   3  15   2      809.54      971.10    115.92 o 
   5  15   2        4.06       47.38     28.29 o 
   7  15   2       61.57       31.97     36.73 o 
  -6  16   2      954.28      975.41    303.56 o 
  -4  16   2       15.92       43.90     27.12 o 
  -2  16   2      494.97      425.72     76.65 o 
   0  16   2      483.50      362.19     75.12 o 
   2  16   2      880.74      823.91    119.22 o 
   4  16   2     1234.73     1366.77    255.59 o 
   6  16   2      152.93       94.01     47.25 o 
  -3  17   2     3941.09     3765.49    134.87 o 
  -1  17   2      490.18      320.67    118.86 o 
   1  17   2      271.13      177.94     53.89 o 
 -19   1   3     3894.67     3610.37    305.64 o 
 -17   1   3       36.09       -4.76     24.55 o 
 -15   1   3      297.58      291.59     64.30 o 
 -13   1   3     2232.89     2133.90    106.36 o 
 -11   1   3      135.18      104.69     32.79 o 
  -9   1   3    22300.38    20837.77    379.77 o 
  -7   1   3     4059.92     4181.45     81.05 o 
  -5   1   3    56338.45    54589.39    989.80 o 
  -3   1   3    42935.12    48040.57    969.14 o 
  -1   1   3    25630.81    24840.93    295.36 o 
   1   1   3    15760.62    16110.38    302.47 o 
   3   1   3     9441.60    10054.58    106.02 o 
   5   1   3     7920.04     9238.22    111.12 o 
   7   1   3    10792.70    11051.23    162.41 o 
   9   1   3    10630.02    10809.41    162.69 o 
  11   1   3    15235.20    14976.69    239.33 o 
  13   1   3     1377.37     1448.11     59.32 o 
  15   1   3     3198.27     3141.20    137.49 o 
  17   1   3     1270.73     1276.34     63.68 o 
 -18   2   3     2822.12     2916.89    178.70 o 
 -16   2   3    21437.65    21934.82    438.74 o 
 -14   2   3     1253.54     1171.79     80.17 o 
 -12   2   3    18783.57    18565.73    431.19 o 
 -10   2   3     1361.13     1350.50     58.30 o 
  -8   2   3    32603.59    32164.34    569.53 o 
  -6   2   3     6863.03     6936.63    122.11 o 
  -4   2   3     1454.57     1876.75    100.97 o 
  -2   2   3   121931.37   134044.77   2389.76 o 
   0   2   3    20584.11    22519.79    533.26 o 
   2   2   3    29561.27    28854.36    336.51 o 
   4   2   3    31898.46    31630.82    359.60 o 
   6   2   3   103501.29   106304.73   1938.62 o 
   8   2   3    14593.17    13928.47    191.07 o 
  10   2   3      122.69      142.88     23.61 o 
  12   2   3     1285.34     1315.29     49.75 o 
  14   2   3     5695.67     5706.66    164.96 o 
  16   2   3     2872.63     2844.01    100.81 o 
  18   2   3     3409.77     3414.68    117.48 o 
 -19   3   3     2803.52     3113.06    196.75 o 
 -17   3   3       19.92       34.39     82.28 o 
 -15   3   3     1074.68     1093.98     45.51 o 
 -13   3   3     4772.56     4607.41    109.38 o 
 -11   3   3     1302.42     1130.84     52.91 o 
  -9   3   3    32013.77    31781.24    469.33 o 
  -7   3   3      138.18      193.08      8.19 o 
  -5   3   3    17306.75    15103.90    235.55 o 
  -3   3   3        1.88       -9.61     20.94 o 
  -1   3   3       94.52      289.22     33.79 o 
   1   3   3        1.47      -17.83     17.83 o 
   3   3   3      256.88      280.98     14.34 o 
   5   3   3     4979.72     4261.62     60.01 o 
   7   3   3    44929.45    45524.59    764.69 o 
   9   3   3    14594.23    14334.99    224.17 o 
  11   3   3    25640.18    25754.03    454.92 o 
  13   3   3     8804.06     8760.21    203.46 o 
  15   3   3     5761.15     5723.12    225.66 o 
  17   3   3      731.08      684.44     70.44 o 
 -18   4   3       61.48      104.15     78.18 o 
 -16   4   3        1.19       43.44     66.01 o 
 -14   4   3     1056.82     1017.83     70.77 o 
 -12   4   3      241.16      258.13     22.88 o 
 -10   4   3     3583.46     3282.44     54.68 o 
  -8   4   3      382.56      425.45     31.47 o 
  -6   4   3     6883.29     7027.50    145.80 o 
  -4   4   3    11818.64    12411.22    190.20 o 
  -2   4   3    22294.34    23282.71    317.39 o 
   0   4   3     1249.01     1454.84    103.76 o 
   2   4   3    21786.44    23078.05    312.29 o 
   4   4   3     6568.42     6475.60     75.32 o 
   6   4   3     8048.53     7623.35     99.16 o 
   8   4   3      256.15      275.77     25.00 o 
  10   4   3     1705.02     1721.63     67.30 o 
  12   4   3        1.12       13.47     19.53 o 
  14   4   3       60.95       95.40     27.17 o 
  16   4   3       14.65       55.79     36.94 o 
 -17   5   3        1.87       15.96     46.98 o 
 -15   5   3       39.68       10.44     14.24 o 
 -13   5   3      252.78      280.45     47.36 o 
 -11   5   3     4271.91     4030.12    102.89 o 
  -9   5   3    16547.34    16445.66    280.26 o 
  -7   5   3      511.44      556.40     40.72 o 
  -5   5   3     8223.78     7756.01    221.80 o 
  -3   5   3    12635.77    12472.37    172.19 o 
  -1   5   3     1861.67     1630.05    144.47 o 
   1   5   3    36680.15    39462.23    509.31 o 
   3   5   3        7.65       51.73     44.30 o 
   5   5   3     4879.41     4585.77     56.89 o 
   7   5   3     8176.54     8300.89    109.50 o 
   9   5   3    18753.28    18631.70    304.12 o 
  11   5   3     2659.60     2513.08     61.98 o 
  13   5   3     2572.62     2426.60     69.12 o 
  15   5   3     2303.64     2254.29    137.26 o 
  17   5   3      358.17      250.10     59.54 o 
 -18   6   3     1084.02     1003.83    133.26 o 
 -16   6   3     7972.48     7874.38    304.58 o 
 -14   6   3     2283.08     2283.74    111.42 o 
 -12   6   3     2560.23     2650.06     94.28 o 
 -10   6   3     1794.88     1723.01     82.86 o 
  -8   6   3     1918.34     2064.84     83.79 o 
  -6   6   3      356.59      337.55     49.92 o 
  -4   6   3       61.30       99.46     24.77 o 
  -2   6   3    69605.78    67287.47   1186.84 o 
   0   6   3       66.99      -43.88     43.88 o 
   2   6   3   124884.16   136989.27   3336.90 o 
   4   6   3    21290.35    22000.88    356.70 o 
   6   6   3    21764.37    22394.81    307.63 o 
   8   6   3      736.68      678.76     24.27 o 
  10   6   3      307.57      221.20     22.88 o 
  12   6   3      640.66      571.29     32.19 o 
  14   6   3     1144.46     1139.43     61.78 o 
  16   6   3     3950.03     3709.11    201.14 o 
 -17   7   3      896.65      905.97     92.81 o 
 -15   7   3      420.76      502.44     74.16 o 
 -13   7   3       58.96       90.67     41.13 o 
 -11   7   3      179.23      218.22     54.87 o 
  -9   7   3    25227.20    25109.80    507.97 o 
  -7   7   3     2667.79     2861.11    120.30 o 
  -5   7   3     7494.52     6710.01    139.93 o 
  -3   7   3     1734.75     1740.59     54.61 o 
  -1   7   3    41272.91    40424.47    633.32 o 
   1   7   3     1447.03     1435.65     44.30 o 
   3   7   3     1369.80     1453.84    106.26 o 
   5   7   3    17608.14    17753.14    404.60 o 
   7   7   3    21180.72    21879.68    399.00 o 
   9   7   3     3526.42     3741.33     99.22 o 
  11   7   3      610.98      668.83     38.78 o 
  13   7   3     5098.14     5181.00    160.21 o 
  15   7   3     1620.29     1618.76     71.54 o 
 -16   8   3      537.57      563.90     72.93 o 
 -14   8   3        1.41      -20.40     41.25 o 
 -12   8   3     3318.49     3465.94    142.96 o 
 -10   8   3     6636.13     6652.47    163.09 o 
  -8   8   3     8728.85     8642.74    246.79 o 
  -6   8   3      350.54      346.49     40.41 o 
  -4   8   3     3766.74     3552.27    125.46 o 
  -2   8   3     1783.34     1405.21    124.55 o 
   0   8   3     2897.69     3041.98     81.24 o 
   2   8   3      970.12     1187.08     98.58 o 
   4   8   3    17410.89    17605.67    399.10 o 
   6   8   3     4537.23     4455.84     89.13 o 
   8   8   3      388.85      378.08     36.14 o 
  10   8   3     1789.09     1879.44     86.09 o 
  12   8   3       72.40       68.67     38.45 o 
  14   8   3     3684.00     3574.44    185.33 o 
  16   8   3      195.23      146.60    171.62 o 
 -15   9   3     1914.14     1948.00    107.12 o 
 -13   9   3       51.01       75.38     44.86 o 
 -11   9   3     9888.02    10066.49    323.53 o 
  -9   9   3     3265.31     3177.72    145.88 o 
  -7   9   3     5575.37     5248.57    187.39 o 
  -5   9   3     3449.82     3505.20    129.14 o 
  -3   9   3       16.22      113.65     31.06 o 
  -1   9   3      477.70      471.18     39.12 o 
   1   9   3      438.27      470.07     41.50 o 
   3   9   3     6779.64     7122.51    110.81 o 
   5   9   3     4121.64     4197.86     87.59 o 
   7   9   3       48.12       69.52     20.16 o 
   9   9   3     4934.26     4944.22    110.72 o 
  11   9   3      983.67     1111.65     79.53 o 
  13   9   3      781.35      730.96     72.46 o 
  15   9   3     2671.99     2788.88    174.00 o 
 -14  10   3     3501.59     3645.47    152.28 o 
 -12  10   3     5750.33     5787.54    187.96 o 
 -10  10   3     1549.98     1703.75     99.83 o 
  -8  10   3       84.36      104.07     42.66 o 
  -6  10   3       70.92       89.34     17.29 o 
  -4  10   3    10284.07    10077.55    205.62 o 
  -2  10   3      418.32      496.45     45.89 o 
   0  10   3       92.11      150.22     32.74 o 
   2  10   3    27592.18    28233.72    424.33 o 
   4  10   3     7569.09     7828.97    170.11 o 
   6  10   3       28.35      105.71     24.11 o 
   8  10   3      840.47      842.82     41.30 o 
  10  10   3       10.19       37.87     23.29 o 
  12  10   3      325.74      243.52     57.94 o 
  14  10   3       12.24        1.26     41.72 o 
 -13  11   3     1042.97     1080.11     90.81 o 
 -11  11   3      553.95      540.84     71.38 o 
  -9  11   3    19622.22    19717.67    491.61 o 
  -7  11   3      445.94      501.84     19.93 o 
  -5  11   3     6204.68     6119.12    184.40 o 
  -3  11   3     1116.07      959.45     70.89 o 
  -1  11   3     4505.97     4582.85    118.60 o 
   1  11   3      313.73      364.14     52.48 o 
   3  11   3     1573.81     1700.59     49.28 o 
   5  11   3      142.06      167.36     36.78 o 
   7  11   3     5148.93     5210.35    165.30 o 
   9  11   3     2990.36     2974.88     84.51 o 
  11  11   3      806.48      820.50     85.91 o 
  13  11   3     2865.23     2971.15    127.22 o 
 -12  12   3      476.95      383.05     99.81 o 
 -10  12   3      822.89      888.81     84.03 o 
  -8  12   3     3636.01     3563.30     96.91 o 
  -6  12   3       58.03       90.37     18.78 o 
  -4  12   3    15125.34    15353.36    309.66 o 
  -2  12   3     1742.31     1678.31     72.80 o 
   0  12   3     9195.55     9268.12    201.21 o 
   2  12   3     4450.56     4307.90     86.90 o 
   4  12   3     1007.51     1055.92     80.37 o 
   6  12   3     1367.22     1479.20     58.27 o 
   8  12   3       18.27       16.64     33.79 o 
  10  12   3      487.49      555.40     54.17 o 
  12  12   3       84.15       70.23     48.07 o 
 -11  13   3     2324.26     2212.56    142.91 o 
  -9  13   3     1628.02     1781.04    120.27 o 
  -7  13   3      578.71      597.19     39.96 o 
  -5  13   3     1830.87     1909.38     91.00 o 
  -3  13   3     1947.82     1971.40     83.71 o 
  -1  13   3      817.53      726.74     59.08 o 
   1  13   3     3173.98     2954.11    107.95 o 
   3  13   3     4484.59     4705.47    257.89 o 
   5  13   3      221.61      198.61     45.68 o 
   7  13   3     1580.66     1628.28     78.45 o 
   9  13   3      638.57      713.81     47.69 o 
  11  13   3      332.64      316.85     57.49 o 
 -10  14   3        9.49       10.36     44.51 o 
  -8  14   3      233.67      168.43     63.93 o 
  -6  14   3      647.00      590.54     41.29 o 
  -4  14   3        1.25       43.69     40.66 o 
  -2  14   3     1353.83     1392.50     79.69 o 
   0  14   3       94.69       79.11     35.73 o 
   2  14   3     5415.00     5264.43    119.12 o 
   4  14   3     1506.39     1482.75     66.68 o 
   6  14   3       25.26       39.25     37.99 o 
   8  14   3      163.28      205.46     34.81 o 
  10  14   3      198.27      200.27     62.09 o 
  -9  15   3     2262.91     2309.48    133.50 o 
  -7  15   3      102.71       36.64     46.58 o 
  -5  15   3     5180.88     5284.72    113.52 o 
  -3  15   3      290.90      262.67     66.20 o 
  -1  15   3     1208.15     1289.91     85.66 o 
   1  15   3     1174.79     1160.44     60.32 o 
   3  15   3     1880.78     1896.56     73.20 o 
   5  15   3      193.15      176.54     48.13 o 
   7  15   3      446.13      467.18     49.12 o 
  -6  16   3     1251.51      985.68    317.21 o 
  -4  16   3     2429.55     2474.69    103.24 o 
  -2  16   3      410.72      358.52     70.16 o 
   0  16   3      281.50      246.33     68.01 o 
   2  16   3      513.45      443.97     81.16 o 
   4  16   3      296.41      115.08     76.06 o 
   6  16   3      673.15      529.42    189.48 o 
  -1  17   3      149.50       21.19     39.15 o 
   1  17   3      232.82      105.56     52.10 o 
 -18   0   4     7270.65     8440.38    734.36 o 
 -16   0   4     2169.73     2411.05    230.36 o 
 -14   0   4      886.38      973.30    133.66 o 
 -12   0   4     5680.77     5701.73    252.37 o 
 -10   0   4     5343.51     5286.10    201.69 o 
  -8   0   4    45555.96    45357.23   1473.92 o 
  -6   0   4      455.23      540.86     48.23 o 
  -4   0   4   310988.13   357517.03  22259.87 o 
  -2   0   4    43007.66    45726.79    758.12 o 
   0   0   4    49857.25    54080.95   1419.38 o 
   2   0   4      713.94      802.09     29.57 o 
   4   0   4     1137.48      812.26     80.81 o 
   6   0   4    15937.03    17060.02    277.99 o 
   8   0   4     8517.57     8860.56    163.05 o 
  10   0   4     4342.64     4597.72    110.48 o 
  12   0   4    21324.56    21926.48    481.70 o 
  14   0   4     2701.25     2588.57    111.19 o 
  16   0   4     5669.53     5653.89    175.69 o 
  18   0   4        2.64       -7.76     44.46 o 
 -19   1   4      564.72      450.56    139.58 o 
 -17   1   4      169.83      165.16     96.32 o 
 -15   1   4    10581.03     9843.46    379.37 o 
 -13   1   4      463.12      503.21     59.92 o 
 -11   1   4    12373.59    12199.65    257.97 o 
  -9   1   4     1925.37     1507.39     59.41 o 
  -7   1   4     3661.89     4724.97     85.03 o 
  -5   1   4    54259.41    55986.63   1032.65 o 
  -3   1   4     3787.11     4581.92     45.95 o 
  -1   1   4      296.67      315.98     10.05 o 
   1   1   4    31554.50    31873.80    346.57 o 
   3   1   4    22206.28    22083.33    234.44 o 
   5   1   4    41674.83    40181.29    561.66 o 
   7   1   4    32616.81    34066.88    487.69 o 
   9   1   4     9607.30     9392.23    140.37 o 
  11   1   4      167.85      154.46     28.99 o 
  13   1   4      618.56      686.48     52.15 o 
  15   1   4     1789.98     1881.60     65.55 o 
  17   1   4       19.31        0.56     29.01 o 
 -18   2   4      138.39      205.28     92.40 o 
 -16   2   4      724.30      711.95     39.20 o 
 -14   2   4     1059.36     1089.29    101.25 o 
 -12   2   4      105.58      105.48     35.70 o 
 -10   2   4     5120.11     4997.76    125.64 o 
  -8   2   4      293.16      343.22     29.26 o 
  -6   2   4     8276.00     8091.93     87.46 o 
  -4   2   4     5362.81     5121.40     55.10 o 
  -2   2   4       29.78       91.13     33.53 o 
   0   2   4      861.21      850.18     26.66 o 
   2   2   4      477.41      545.18     15.79 o 
   4   2   4    14939.76    15972.49    186.00 o 
   6   2   4     1566.64     1630.50     53.00 o 
   8   2   4     3591.89     3372.15     60.59 o 
  10   2   4       20.91        9.45     21.65 o 
  12   2   4       35.08       50.49     31.92 o 
  14   2   4     1102.87     1093.69     54.12 o 
  16   2   4       38.48       70.73     30.78 o 
 -19   3   4      107.59      112.52     90.97 o 
 -17   3   4      298.03      371.19     72.61 o 
 -15   3   4     9384.02     9143.88    154.60 o 
 -13   3   4      519.40      480.86     40.08 o 
 -11   3   4    26194.28    26643.42    397.14 o 
  -9   3   4      259.22      202.79     14.84 o 
  -7   3   4     5739.43     5296.15     97.87 o 
  -5   3   4     6467.43     6054.06    143.88 o 
  -3   3   4     6374.99     6243.25     89.24 o 
  -1   3   4    23457.07    24330.97    285.62 o 
   1   3   4     1603.57     1512.97     66.58 o 
   3   3   4    13678.79    13445.85    199.97 o 
   5   3   4    41034.54    40590.93    570.16 o 
   7   3   4     2481.04     2442.43     46.92 o 
   9   3   4     6756.13     6521.48    129.59 o 
  11   3   4     1078.47     1220.13     55.77 o 
  13   3   4     2866.21     2630.81     81.86 o 
  15   3   4        1.93      -30.43     30.43 o 
  17   3   4      316.16      268.68     58.84 o 
 -18   4   4     8318.79     8393.04    314.32 o 
 -16   4   4     1276.71     1248.28     95.85 o 
 -14   4   4     3755.76     3757.08     62.67 o 
 -12   4   4      261.90      286.61     16.86 o 
 -10   4   4     1947.95     1758.02     75.41 o 
  -8   4   4    11416.76    10274.01    177.19 o 
  -6   4   4     2644.78     2293.70     93.39 o 
  -4   4   4    18643.58    17212.21    191.21 o 
  -2   4   4    21761.31    19339.88    247.04 o 
   0   4   4     1258.58     1151.29     26.28 o 
   2   4   4      185.62       67.66     23.58 o 
   4   4   4      247.57      303.58     20.05 o 
   6   4   4      259.80      358.57     21.82 o 
   8   4   4    17770.37    18090.65    281.07 o 
  10   4   4     5889.06     5935.25    175.89 o 
  12   4   4    23790.34    23789.28    426.88 o 
  14   4   4      938.00      924.12     65.72 o 
  16   4   4     8188.06     8042.28    286.64 o 
 -17   5   4     2158.92     2292.92    114.23 o 
 -15   5   4     3484.37     3580.76    145.61 o 
 -13   5   4     1337.73     1527.88     72.44 o 
 -11   5   4    17360.72    16911.13    331.14 o 
  -9   5   4    20269.59    19773.92    319.67 o 
  -7   5   4      161.34      139.88     27.37 o 
  -5   5   4     5140.75     4962.52     35.05 o 
  -3   5   4    31036.74    30441.46    459.42 o 
  -1   5   4     1596.66     1473.48    113.35 o 
   1   5   4    19816.01    20096.46    234.34 o 
   3   5   4    17326.20    17827.34    273.81 o 
   5   5   4    62713.62    62164.54    875.96 o 
   7   5   4     2125.18     2199.74     48.66 o 
   9   5   4    11101.02    11107.16    202.43 o 
  11   5   4      628.54      615.34     40.68 o 
  13   5   4     4992.98     4989.37    131.44 o 
  15   5   4       98.01      128.73     31.14 o 
  17   5   4      388.87      300.48     40.53 o 
 -18   6   4       50.41      135.62     56.86 o 
 -16   6   4       60.99      100.89     50.01 o 
 -14   6   4       67.99       52.81     36.65 o 
 -12   6   4      497.65      500.09     48.37 o 
 -10   6   4     7883.07     7748.60    153.17 o 
  -8   6   4      471.36      386.41     47.64 o 
  -6   6   4       79.31       45.29     24.20 o 
  -4   6   4      785.62      856.09     37.68 o 
  -2   6   4     2633.14     3057.94     70.60 o 
   0   6   4      156.07       87.02     28.96 o 
   2   6   4     3298.38     3436.30     95.33 o 
   4   6   4    13115.58    13044.65    171.37 o 
   6   6   4       39.96       83.13     26.11 o 
   8   6   4     1128.58     1094.50     38.45 o 
  10   6   4       37.30       11.46     17.76 o 
  12   6   4       11.46       22.95     27.67 o 
  14   6   4       32.09       46.92     34.59 o 
  16   6   4      129.81      139.77     46.32 o 
 -17   7   4       17.12      -36.21     45.17 o 
 -15   7   4     1612.64     1663.43    100.51 o 
 -13   7   4      535.57      508.50     62.25 o 
 -11   7   4     5425.59     5039.31    144.63 o 
  -9   7   4     2280.54     2163.37     85.72 o 
  -7   7   4     2400.04     2536.34    108.97 o 
  -5   7   4      154.13      168.90     33.05 o 
  -3   7   4      766.51     1015.15     66.89 o 
  -1   7   4     4690.67     3975.76     82.70 o 
   1   7   4     4725.43     5274.43     81.85 o 
   3   7   4     1506.78     1340.47     43.10 o 
   5   7   4    19076.13    19552.44    362.95 o 
   7   7   4      724.85      761.25     35.36 o 
   9   7   4     2620.88     2492.67     60.69 o 
  11   7   4     1099.50     1109.83     51.22 o 
  13   7   4     1173.79     1140.99     43.98 o 
  15   7   4       12.16       34.51     21.35 o 
 -16   8   4     1405.58     1356.25    102.99 o 
 -14   8   4     3565.19     3868.16    129.85 o 
 -12   8   4     1346.29     1517.76    129.92 o 
 -10   8   4      802.89      840.85     71.80 o 
  -8   8   4    20928.75    20573.63    481.64 o 
  -6   8   4    17663.91    17234.05    401.94 o 
  -4   8   4     9730.49     8995.99    173.83 o 
  -2   8   4    11219.17    10688.32    307.41 o 
   0   8   4     6958.06     6920.90    203.08 o 
   2   8   4    32282.26    31804.34    450.29 o 
   4   8   4     7292.65     8064.53    138.25 o 
   6   8   4     4153.87     4122.99     79.23 o 
   8   8   4     3702.72     3745.21    105.22 o 
  10   8   4     1231.73     1249.55     96.44 o 
  12   8   4     7458.17     7719.23    250.11 o 
  14   8   4      155.75      143.27     72.58 o 
 -15   9   4     1094.41     1156.73     94.91 o 
 -13   9   4      255.34      260.95     51.19 o 
 -11   9   4     5964.28     6103.83    156.62 o 
  -9   9   4     9950.57     9980.50    252.47 o 
  -7   9   4     4183.42     4319.38    126.24 o 
  -5   9   4     1342.37     1259.31     58.20 o 
  -3   9   4    12570.19    12116.70    207.61 o 
  -1   9   4      467.64      860.39    171.99 o 
   1   9   4      839.30      795.40     36.36 o 
   3   9   4     4410.01     4628.47    162.29 o 
   5   9   4    15239.26    15804.63    377.75 o 
   7   9   4      137.09      198.94     28.39 o 
   9   9   4     1576.21     1649.36     69.50 o 
  11   9   4     1110.93     1175.30     70.19 o 
  13   9   4     2649.21     2898.33    147.58 o 
  15   9   4      208.44       98.72    121.23 o 
 -14  10   4      263.87      328.92     74.44 o 
 -12  10   4     1185.05     1234.76     86.98 o 
 -10  10   4     9613.03     9398.50    287.72 o 
  -8  10   4      167.60      149.93     51.65 o 
  -6  10   4      208.17      263.21     36.11 o 
  -4  10   4     2640.95     2564.92     79.05 o 
  -2  10   4     1148.25     1089.25     60.86 o 
   0  10   4     4448.17     4332.04    125.35 o 
   2  10   4      144.91      190.30     28.58 o 
   4  10   4    16988.49    17482.72    394.04 o 
   6  10   4       90.16      121.45     35.22 o 
   8  10   4      997.26     1061.75     51.18 o 
  10  10   4      181.64      275.21     32.05 o 
  12  10   4       14.93        5.54     33.89 o 
  14  10   4       35.17      -39.66     48.05 o 
 -13  11   4      199.98      248.74     53.91 o 
 -11  11   4     2126.88     1818.26    138.38 o 
  -9  11   4      854.80      876.49     83.31 o 
  -7  11   4      817.16      859.37     29.72 o 
  -5  11   4     5492.38     5239.50    135.49 o 
  -3  11   4      894.86     1082.49     73.13 o 
  -1  11   4       69.24       16.55     29.60 o 
   1  11   4        4.28       12.83     19.63 o 
   3  11   4       55.08       70.74     25.86 o 
   5  11   4     5982.61     6058.26    196.16 o 
   7  11   4       36.49       56.33     30.27 o 
   9  11   4     1246.66     1218.51     64.16 o 
  11  11   4     3911.37     4079.64    145.73 o 
  13  11   4      396.59      275.26     86.88 o 
 -12  12   4     1198.93     1359.26     87.38 o 
 -10  12   4      295.94      194.79     71.99 o 
  -8  12   4     5855.81     5857.87    192.82 o 
  -6  12   4     3321.83     3492.83     83.52 o 
  -4  12   4     2030.16     2157.75    107.60 o 
  -2  12   4     7086.64     7119.03    170.46 o 
   0  12   4     1308.01     1330.97     65.91 o 
   2  12   4    18009.54    18462.21    297.24 o 
   4  12   4     1269.80     1277.84    104.69 o 
   6  12   4      150.18      125.47     30.60 o 
   8  12   4      396.06      415.03     38.23 o 
  10  12   4       98.40       89.41     35.25 o 
  12  12   4      297.59      294.80     64.54 o 
 -11  13   4      290.08      181.15    101.37 o 
  -9  13   4       46.90       11.74     69.20 o 
  -7  13   4     5475.81     5458.67     97.31 o 
  -5  13   4      386.32      430.64     52.81 o 
  -3  13   4     4143.11     4192.32    116.46 o 
  -1  13   4      189.67      199.74     38.51 o 
   1  13   4     9515.50     9846.77    195.86 o 
   3  13   4       39.54       12.89     31.01 o 
   5  13   4     4053.29     4574.05    170.08 o 
   7  13   4      419.56      435.30     53.04 o 
   9  13   4     2140.58     2420.63    132.77 o 
  11  13   4      470.86      528.24     74.02 o 
 -10  14   4     6899.51     7072.89    312.95 o 
  -8  14   4        0.75      -10.68     39.45 o 
  -6  14   4     1614.95     1658.59     54.84 o 
  -4  14   4        0.91       48.24     37.55 o 
  -2  14   4       77.76      108.72     35.29 o 
   0  14   4     2202.41     2149.95     88.32 o 
   2  14   4     1092.67     1046.67     47.68 o 
   4  14   4     4603.69     4911.64    138.40 o 
   6  14   4       11.11       19.16     27.86 o 
   8  14   4     1434.54     1672.96     79.84 o 
  -9  15   4      490.52      309.59    147.33 o 
  -7  15   4      635.39      752.57    145.99 o 
  -5  15   4      446.49      402.95     51.98 o 
  -3  15   4     1223.46     1201.61     81.92 o 
  -1  15   4      887.82      893.63     69.57 o 
   1  15   4      421.82      382.93     44.42 o 
   3  15   4      700.67      972.50     62.56 o 
   5  15   4      277.31      237.69     41.93 o 
   7  15   4       73.19       72.38     36.04 o 
  -6  16   4      143.58       -5.17     44.95 o 
  -4  16   4     1068.07      876.31    175.33 o 
  -2  16   4     1126.24     1174.40    200.50 o 
   0  16   4       57.88       67.35     32.85 o 
   2  16   4     1349.78     1472.29     68.12 o 
   4  16   4        5.13       -3.87     29.94 o 
 -19   1   5     2098.03     2226.08    191.56 o 
 -17   1   5      273.59      355.70    108.40 o 
 -15   1   5     6548.59     6656.32    250.89 o 
 -13   1   5     1423.33     1412.66     95.37 o 
 -11   1   5     9101.67     8808.31    179.21 o 
  -9   1   5      295.35      348.97     34.98 o 
  -7   1   5    25986.51    28876.47    490.09 o 
  -5   1   5    12556.79    11814.51    161.88 o 
  -3   1   5       35.59       36.26      9.82 o 
  -1   1   5    29535.38    28596.22    275.08 o 
   1   1   5     1396.85     1407.59     39.97 o 
   3   1   5    90795.09    92640.21   1320.39 o 
   5   1   5    36436.04    37427.20    531.07 o 
   7   1   5     8092.32     8368.07    122.94 o 
   9   1   5      927.98      975.77     48.16 o 
  11   1   5       44.56       91.36     23.54 o 
  13   1   5       22.20       27.26     23.56 o 
  15   1   5      464.97      442.97     48.48 o 
  17   1   5     1042.59     1100.57     59.60 o 
 -18   2   5        8.91      105.27     96.91 o 
 -16   2   5      603.52      614.16     94.93 o 
 -14   2   5     1573.91     1474.26    104.22 o 
 -12   2   5    11926.76    11785.37    266.18 o 
 -10   2   5    32123.77    31976.91    598.17 o 
  -8   2   5    48875.88    45658.73    853.24 o 
  -6   2   5     5727.49     6420.75     72.39 o 
  -4   2   5    13025.38    11275.24    102.58 o 
  -2   2   5     9713.21     9814.16     98.22 o 
   0   2   5     5446.46     5791.23     80.94 o 
   2   2   5    18269.62    18997.70    263.35 o 
   4   2   5    16834.15    17766.34    195.80 o 
   6   2   5    38918.68    36652.98    513.01 o 
   8   2   5    14446.03    14957.12    229.68 o 
  10   2   5     7475.83     7568.84    131.42 o 
  12   2   5    15361.72    15203.08    263.77 o 
  14   2   5    11108.44    11344.80    224.38 o 
  16   2   5     1499.44     1480.23     79.67 o 
 -19   3   5      884.11     1037.66    178.89 o 
 -17   3   5      710.73      674.11     84.37 o 
 -15   3   5     6618.32     6694.60    246.81 o 
 -13   3   5     1617.05     1625.22     43.54 o 
 -11   3   5    22239.70    22470.42    491.85 o 
  -9   3   5     3432.51     3490.42     40.09 o 
  -7   3   5    10919.73    10627.75    195.74 o 
  -5   3   5     2856.79     2253.92     59.15 o 
  -3   3   5     2506.61     2662.41     82.43 o 
  -1   3   5    11957.08    10430.87    154.05 o 
   1   3   5      383.74      266.67     55.74 o 
   3   3   5      233.66      141.41     16.54 o 
   5   3   5       23.09       29.77     11.66 o 
   7   3   5     4222.63     4053.40     66.37 o 
   9   3   5       33.33       25.53     22.33 o 
  11   3   5      383.89      376.05     32.29 o 
  13   3   5     2006.53     2129.73     82.02 o 
  15   3   5     5699.85     5713.15    174.05 o 
  17   3   5     1754.75     1761.28     76.39 o 
 -18   4   5       47.14       88.71     50.71 o 
 -16   4   5      413.79      395.02     60.94 o 
 -14   4   5       48.72       78.49     36.85 o 
 -12   4   5      200.47      188.98     37.90 o 
 -10   4   5     1658.46     1759.58     60.37 o 
  -8   4   5      126.81      189.53     34.47 o 
  -6   4   5     2849.64     2855.59     77.05 o 
  -4   4   5      829.27      973.29     31.94 o 
  -2   4   5      554.82      479.87     25.06 o 
   0   4   5    15834.04    16687.45    256.16 o 
   2   4   5      800.35      992.40     35.22 o 
   4   4   5       25.95        5.44     11.58 o 
   6   4   5      393.62      326.71     22.74 o 
   8   4   5       16.59       54.14     24.96 o 
  10   4   5      786.93      802.55     69.63 o 
  12   4   5     1390.28     1419.93     81.49 o 
  14   4   5      433.38      413.14     58.48 o 
  16   4   5      278.55      277.38     43.40 o 
 -17   5   5     2197.20     2095.68    117.22 o 
 -15   5   5     2890.42     2955.39    121.59 o 
 -13   5   5      767.68      721.70     76.96 o 
 -11   5   5     3289.81     2951.17     92.14 o 
  -9   5   5        3.18       12.98     35.41 o 
  -7   5   5    10724.40    11223.69    194.82 o 
  -5   5   5     3200.79     3535.43     41.42 o 
  -3   5   5     2412.45     2565.71     50.12 o 
  -1   5   5     4559.86     4041.83     50.20 o 
   1   5   5     2796.76     3105.11     68.81 o 
   3   5   5    16464.59    16089.10    174.11 o 
   5   5   5    19767.24    20554.26    280.03 o 
   7   5   5       71.17       85.81     17.04 o 
   9   5   5      820.39      824.97     49.25 o 
  11   5   5      175.60      176.37     30.73 o 
  13   5   5      361.87      441.05     60.26 o 
  15   5   5       38.57       67.21     30.06 o 
 -18   6   5      460.79      590.99     83.47 o 
 -16   6   5       33.86       58.10     42.71 o 
 -14   6   5     1160.69     1213.47     92.54 o 
 -12   6   5    10246.58    10482.98    219.75 o 
 -10   6   5     4852.74     4815.40    132.04 o 
  -8   6   5    14119.06    13825.72    364.49 o 
  -6   6   5      805.61      929.42     52.06 o 
  -4   6   5    49057.29    49273.33    823.62 o 
  -2   6   5     4824.29     5088.22    116.46 o 
   0   6   5      866.94      839.40     54.55 o 
   2   6   5      618.21      452.39     32.80 o 
   4   6   5     1527.85     1464.83     36.56 o 
   6   6   5    19058.86    19212.46    249.89 o 
   8   6   5       17.82       19.65     16.55 o 
  10   6   5     8392.86     8617.71    185.47 o 
  12   6   5     3933.33     3988.90    153.77 o 
  14   6   5     2251.39     2234.31     93.86 o 
  16   6   5      141.30      109.02     44.45 o 
 -17   7   5     1317.83     1572.80    128.39 o 
 -15   7   5     3441.31     3728.21    145.48 o 
 -13   7   5     1367.32     1326.27     91.38 o 
 -11   7   5     2115.88     2082.49    104.91 o 
  -9   7   5     1038.00     1013.40     71.55 o 
  -7   7   5     1523.24     1438.74    128.58 o 
  -5   7   5     2759.09     2755.44    258.14 o 
  -3   7   5      556.21      512.94     33.67 o 
  -1   7   5    28899.40    27416.96    424.13 o 
   1   7   5      677.07      612.88     22.59 o 
   3   7   5    17612.37    17389.15    424.06 o 
   5   7   5        0.07       32.62     29.86 o 
   7   7   5    11396.07    11379.49    214.80 o 
   9   7   5      374.83      390.94     37.15 o 
  11   7   5     2061.88     2044.16     57.54 o 
  13   7   5     2533.02     2565.96     69.61 o 
  15   7   5     1575.12     1679.23     74.91 o 
 -16   8   5      447.96      421.20     74.03 o 
 -14   8   5       69.09       72.18     50.79 o 
 -12   8   5     1057.91     1134.56     84.90 o 
 -10   8   5     4075.23     4008.87    143.66 o 
  -8   8   5     1264.78     1219.04     65.11 o 
  -6   8   5      364.16      430.24     49.83 o 
  -4   8   5      340.86      309.68     31.57 o 
  -2   8   5       95.65      -71.82     71.82 o 
   0   8   5     1791.96     1541.20     73.48 o 
   2   8   5     3090.19     2959.10    130.34 o 
   4   8   5     4490.74     4641.28    206.12 o 
   6   8   5     2250.33     2223.87     56.37 o 
   8   8   5       20.61       33.00     19.93 o 
  10   8   5     1158.28     1208.49     63.87 o 
  12   8   5      856.72      869.01     75.68 o 
  14   8   5      151.06       91.03     25.99 o 
 -15   9   5     4608.37     4365.48    177.38 o 
 -13   9   5       18.40       11.14     34.73 o 
 -11   9   5      596.47      964.03    194.06 o 
  -9   9   5        4.37        1.96     31.91 o 
  -7   9   5     2715.48     2621.19    128.60 o 
  -5   9   5       13.49       29.49     24.82 o 
  -3   9   5     4306.37     4036.33    393.16 o 
  -1   9   5     9655.17     9329.56    176.52 o 
   1   9   5     1283.17     1209.19     37.45 o 
   3   9   5     4449.37     4744.86    165.02 o 
   5   9   5     5113.24     5209.83     88.44 o 
   7   9   5        1.24       15.15     19.72 o 
   9   9   5      274.97      312.13     36.62 o 
  11   9   5     3415.74     3432.63    127.30 o 
  13   9   5      684.46      832.01     82.14 o 
 -14  10   5      496.46      499.36     63.85 o 
 -12  10   5     3775.26     3936.97    137.02 o 
 -10  10   5     3677.05     3524.28    150.20 o 
  -8  10   5     9618.95     9603.72    226.47 o 
  -6  10   5      269.96      282.60     45.47 o 
  -4  10   5    14198.35    14308.54    259.72 o 
  -2  10   5        5.28       23.58     21.67 o 
   0  10   5      438.20      409.01     32.58 o 
   2  10   5     1890.92     1684.65     69.42 o 
   4  10   5     2806.16     2501.35     73.50 o 
   6  10   5    14927.88    15191.10    299.36 o 
   8  10   5      749.79      773.22     51.82 o 
  10  10   5    11760.75    12023.43    243.94 o 
  12  10   5     4698.90     5002.29    199.10 o 
  14  10   5     1845.12     2090.09    161.59 o 
 -13  11   5       11.27       15.06     39.46 o 
 -11  11   5     1524.55     1719.66    238.84 o 
  -9  11   5      420.41      488.51     95.33 o 
  -7  11   5     4759.56     4620.14    204.94 o 
  -5  11   5    11836.68    11546.53    217.63 o 
  -3  11   5     1282.63     1195.84     56.75 o 
  -1  11   5    28773.53    28224.56    500.90 o 
   1  11   5      360.49      295.72     30.75 o 
   3  11   5    12594.72    12866.69    469.78 o 
   5  11   5       13.42       69.84     34.94 o 
   7  11   5     2599.78     2869.97     95.03 o 
   9  11   5       91.30       48.74     29.07 o 
  11  11   5     1404.67     1586.92     84.53 o 
  13  11   5      178.88      119.84     47.74 o 
 -12  12   5      401.08      446.98     70.01 o 
 -10  12   5      144.36      168.81     57.28 o 
  -8  12   5       11.35       28.40     36.27 o 
  -6  12   5     1785.47     1857.37     79.13 o 
  -4  12   5      132.58       90.46     31.37 o 
  -2  12   5      360.13      448.76     40.84 o 
   0  12   5     7945.68     7682.96    140.34 o 
   2  12   5     2173.21     2191.04     65.07 o 
   4  12   5     8583.92     8525.07    176.97 o 
   6  12   5     2141.35     2117.09    110.67 o 
   8  12   5      185.53      193.49     30.63 o 
  10  12   5      481.72      443.35     49.41 o 
  12  12   5     1292.81     1255.77     84.97 o 
 -11  13   5       12.53       54.44     66.94 o 
  -9  13   5      459.71      399.29     71.91 o 
  -7  13   5     5757.92     5672.01    116.42 o 
  -5  13   5      176.86      146.99     40.57 o 
  -3  13   5     6276.11     6220.66    176.38 o 
  -1  13   5     4888.20     4549.35    112.12 o 
   1  13   5        2.36      -16.71     20.88 o 
   3  13   5     2978.05     2993.02    119.47 o 
   5  13   5     3169.89     3288.74    159.51 o 
   7  13   5      177.42      182.02     40.23 o 
   9  13   5      558.06      644.16     45.88 o 
 -10  14   5      444.73      247.78    123.99 o 
  -8  14   5     7747.21     7570.73    244.04 o 
  -6  14   5       31.19       41.62     16.54 o 
  -4  14   5     5375.10     5441.93    148.71 o 
  -2  14   5      682.31      736.81     56.00 o 
   0  14   5      877.35      894.45     59.73 o 
   2  14   5        6.09       31.90     25.87 o 
   4  14   5     1098.58     1103.25     68.54 o 
   6  14   5     2488.17     2703.45    132.66 o 
   8  14   5      908.21      984.17     56.72 o 
  -9  15   5     1380.17     1506.23    101.49 o 
  -7  15   5      538.19      352.63    134.68 o 
  -5  15   5     1990.61     1938.51     90.92 o 
  -3  15   5      357.24      386.67     51.28 o 
  -1  15   5     3557.83     3389.15    102.01 o 
   1  15   5       85.85       93.51     27.09 o 
   3  15   5     2459.39     2408.34    109.74 o 
   5  15   5      588.40      441.05    134.43 o 
   7  15   5      588.94      555.18     54.03 o 
  -6  16   5      416.86      214.66     83.43 o 
  -4  16   5      110.84       91.11     51.01 o 
  -2  16   5      358.06      442.01     53.88 o 
   0  16   5     2995.63     2874.17    122.94 o 
   2  16   5      620.08      653.76     65.85 o 
   4  16   5     2073.19     2197.33    117.71 o 
 -18   0   6     8045.19     8028.08    485.77 o 
 -16   0   6      600.63      521.94    124.69 o 
 -14   0   6     5109.74     5368.59    273.69 o 
 -12   0   6       43.79      119.98     98.96 o 
 -10   0   6    15954.60    14476.17    556.05 o 
  -8   0   6    47610.21    46259.37   1500.92 o 
  -6   0   6    40131.06    44100.30    910.45 o 
  -4   0   6     7464.73     7649.94    148.76 o 
  -2   0   6    52151.90    58353.20   1937.38 o 
   0   0   6     3687.29     3352.81     58.49 o 
   2   0   6       82.52      142.77     17.81 o 
   4   0   6   133336.77   149764.64   3956.72 o 
   6   0   6    29627.29    28774.12    508.50 o 
   8   0   6      328.79      322.46     39.39 o 
  10   0   6      130.56      165.66     38.68 o 
  12   0   6       14.54       30.66     37.49 o 
  14   0   6     4215.19     3883.54    155.56 o 
  16   0   6      750.28      782.70     74.45 o 
 -19   1   6      115.67       50.68     75.14 o 
 -17   1   6     1386.47     1519.61    137.99 o 
 -15   1   6      617.94      525.41     98.58 o 
 -13   1   6     6908.44     6816.05    216.42 o 
 -11   1   6     6118.97     6224.27    173.81 o 
  -9   1   6     5964.00     6265.17    149.45 o 
  -7   1   6    52983.46    54370.27   1061.74 o 
  -5   1   6    22555.70    22556.29    317.89 o 
  -3   1   6    35756.52    36112.98    351.65 o 
  -1   1   6    26697.78    26139.29    254.35 o 
   1   1   6     1914.47     2014.48     53.81 o 
   3   1   6    29294.64    31921.91    364.52 o 
   5   1   6    11928.56    12143.69    143.49 o 
   7   1   6      353.36      232.55     22.74 o 
   9   1   6    18843.89    19465.22    262.67 o 
  11   1   6     2134.53     2037.65     57.45 o 
  13   1   6    13527.32    13512.11    236.59 o 
  15   1   6       64.23       35.19     28.57 o 
  17   1   6     3317.89     3352.26     99.97 o 
 -18   2   6      249.85      179.30     85.24 o 
 -16   2   6      198.84      195.68     73.30 o 
 -14   2   6        1.48       28.37     46.79 o 
 -12   2   6     2146.14     2017.33    117.29 o 
 -10   2   6      967.13      938.24     47.71 o 
  -8   2   6     2547.25     2703.63     39.25 o 
  -6   2   6       51.79       73.53     11.14 o 
  -4   2   6     1403.44     1462.53     88.81 o 
  -2   2   6    17174.13    17425.58    160.50 o 
   0   2   6    21464.28    22585.05    441.25 o 
   2   2   6     3061.17     3460.60     51.37 o 
   4   2   6     2759.30     2722.28     41.08 o 
   6   2   6      304.98      226.05     23.89 o 
   8   2   6      825.11      865.49     39.18 o 
  10   2   6     1032.01     1069.11     44.23 o 
  12   2   6     4183.06     4178.74     91.25 o 
  14   2   6      488.31      443.13     46.92 o 
  16   2   6        4.12        7.59     26.49 o 
 -19   3   6      199.72      101.58     64.81 o 
 -17   3   6      158.01      214.30     83.32 o 
 -15   3   6     3021.94     3000.61     75.60 o 
 -13   3   6     1581.05     1547.94    100.99 o 
 -11   3   6      200.03      156.90     10.95 o 
  -9   3   6      148.18      161.16     12.13 o 
  -7   3   6    16053.33    15435.56    186.21 o 
  -5   3   6     7639.17     7364.32    113.36 o 
  -3   3   6     8561.93     7807.25     69.65 o 
  -1   3   6     3518.33     4998.47    204.90 o 
   1   3   6    24758.83    24462.96    773.52 o 
   3   3   6     5932.69     5544.74     67.93 o 
   5   3   6     3673.54     4038.66     59.14 o 
   7   3   6     4539.29     4363.79     83.73 o 
   9   3   6     7530.85     7314.18    118.79 o 
  11   3   6     1748.94     1757.34     92.82 o 
  13   3   6     8194.88     8173.46    206.01 o 
  15   3   6     1098.32     1034.99     59.05 o 
  17   3   6     2378.52     2365.26     92.59 o 
 -18   4   6     4042.95     4112.48    157.20 o 
 -16   4   6       10.53       16.52     38.11 o 
 -14   4   6    23398.76    23176.73    459.37 o 
 -12   4   6       17.49       25.08     29.90 o 
 -10   4   6    51090.95    51871.75    955.64 o 
  -8   4   6     3312.38     3100.78    381.03 o 
  -6   4   6     2329.16     1982.58     53.44 o 
  -4   4   6      544.83      586.75     19.95 o 
  -2   4   6    25488.14    26674.60    285.01 o 
   0   4   6     8427.22     7632.20    126.42 o 
   2   4   6    14300.74    13543.11    134.39 o 
   4   4   6    39171.16    39974.60    573.75 o 
   6   4   6    33224.55    33597.93    500.37 o 
   8   4   6      148.79      109.42     25.17 o 
  10   4   6     4570.16     4671.82    104.29 o 
  12   4   6      188.02      133.50     32.58 o 
  14   4   6     3013.51     2835.21    144.95 o 
  16   4   6     1322.51     1249.37    125.51 o 
 -17   5   6     1829.30     1874.48    128.57 o 
 -15   5   6      169.52       69.42     45.95 o 
 -13   5   6     2728.69     2832.02     92.78 o 
 -11   5   6     6881.96     6859.87    153.79 o 
  -9   5   6     3798.13     3571.42     93.65 o 
  -7   5   6    28977.22    29437.22    520.63 o 
  -5   5   6    18008.61    18051.70    206.16 o 
  -3   5   6    41221.20    41047.49    543.57 o 
  -1   5   6    22064.04    22357.27    253.72 o 
   1   5   6     8196.12     7436.12    130.12 o 
   3   5   6    16343.50    16448.12    198.32 o 
   5   5   6    14198.58    14138.49    190.41 o 
   7   5   6      213.35      240.71     22.42 o 
   9   5   6     9532.87     9338.70    195.64 o 
  11   5   6     4734.67     4701.89    110.01 o 
  13   5   6     7087.37     6914.71    219.40 o 
  15   5   6     1318.30     1235.79     88.65 o 
 -18   6   6      631.58      532.44     84.11 o 
 -16   6   6       41.15        5.58     35.52 o 
 -14   6   6       24.12       40.22     41.28 o 
 -12   6   6     1053.37     1118.28     75.48 o 
 -10   6   6      577.14      669.69     54.22 o 
  -8   6   6      708.15      791.29     49.99 o 
  -6   6   6    10046.05    10505.41    595.03 o 
  -4   6   6      941.63     1065.81     72.90 o 
  -2   6   6    32187.31    32760.63    474.32 o 
   0   6   6        0.16        0.21      9.44 o 
   2   6   6      107.22      134.36     13.14 o 
   4   6   6     2048.23     2265.89    109.49 o 
   6   6   6      878.20      829.56     27.62 o 
   8   6   6      223.41      295.92     25.76 o 
  10   6   6      205.37      177.36     28.62 o 
  12   6   6     3994.16     4082.08    189.82 o 
  14   6   6      112.28      122.68     39.09 o 
  16   6   6       23.00       14.00     36.61 o 
 -17   7   6       25.82       30.55     43.02 o 
 -15   7   6     1071.02     1136.93     77.97 o 
 -13   7   6      120.10      152.99     40.31 o 
 -11   7   6     1528.10     1563.95     94.19 o 
  -9   7   6     2931.10     2805.21     91.22 o 
  -7   7   6    39980.14    40434.08    938.63 o 
  -5   7   6      556.81      441.98     22.56 o 
  -3   7   6    46480.25    47299.40    800.70 o 
  -1   7   6     1919.16     2133.40    101.58 o 
   1   7   6       37.64       13.29     37.04 o 
   3   7   6    11075.94    10986.56    173.81 o 
   5   7   6     8897.98     8993.50    133.31 o 
   7   7   6      323.55      332.04     21.97 o 
   9   7   6      325.10      373.05     27.97 o 
  11   7   6      169.37      128.81     25.15 o 
  13   7   6     2322.13     2312.90     69.11 o 
  15   7   6       84.85       61.05     27.29 o 
 -16   8   6      373.53      361.83     62.13 o 
 -14   8   6    11642.58    11867.81    344.09 o 
 -12   8   6     1626.07     1506.78     74.31 o 
 -10   8   6     8003.47     8006.49    190.89 o 
  -8   8   6       47.51       52.18     29.00 o 
  -6   8   6     4247.83     4087.43    121.30 o 
  -4   8   6       53.39       84.74     26.57 o 
  -2   8   6     2155.12     2109.66     67.28 o 
   0   8   6    34523.44    35026.02    505.39 o 
   2   8   6    13035.55    13169.87    323.06 o 
   4   8   6    12253.11    12602.98    185.73 o 
   6   8   6     5626.46     5667.46    110.45 o 
   8   8   6     2091.25     2081.11     75.77 o 
  10   8   6     2872.38     2930.29    104.74 o 
  12   8   6     1398.18     1385.24     52.18 o 
  14   8   6        1.35       -1.89     21.56 o 
 -15   9   6      113.75      177.26     54.97 o 
 -13   9   6     2665.86     2528.31    109.61 o 
 -11   9   6     6259.53     5707.39    198.10 o 
  -9   9   6     4016.14     3954.73    142.56 o 
  -7   9   6     6690.53     6450.72    182.43 o 
  -5   9   6     3239.02     3257.53     93.02 o 
  -3   9   6    17246.36    17212.79    302.94 o 
  -1   9   6     2234.54     2231.05    120.09 o 
   1   9   6     2063.61     2138.64     85.54 o 
   3   9   6       16.51       19.42     30.20 o 
   5   9   6     8203.60     8479.98    158.50 o 
   7   9   6       52.93       46.69     23.22 o 
   9   9   6     8076.75     8117.53    157.15 o 
  11   9   6      892.37      875.47     74.91 o 
  13   9   6     7833.64     8065.20    216.31 o 
 -14  10   6       51.44       15.28     37.11 o 
 -12  10   6     1093.94     1091.22     71.00 o 
 -10  10   6       13.16        2.08     34.23 o 
  -8  10   6       61.47       35.19     38.18 o 
  -6  10   6     7178.67     6970.21    140.70 o 
  -4  10   6        8.37       27.42     24.66 o 
  -2  10   6      312.63      423.90     34.16 o 
   0  10   6       28.09       31.88     25.21 o 
   2  10   6      506.12      532.93     45.79 o 
   4  10   6      347.88      371.78     39.89 o 
   6  10   6      165.31      153.11     27.38 o 
   8  10   6     3503.80     3666.08     94.76 o 
  10  10   6      478.23      498.39     44.34 o 
  12  10   6     4672.67     4604.74    143.85 o 
 -13  11   6      131.35      141.70     53.26 o 
 -11  11   6      542.44      617.89     80.47 o 
  -9  11   6     3221.05     3115.55    186.40 o 
  -7  11   6     4774.58     4810.81    158.26 o 
  -5  11   6       99.37       76.00     27.40 o 
  -3  11   6     2001.75     1945.66     84.16 o 
  -1  11   6      372.02      319.91     27.61 o 
   1  11   6     3032.73     2916.60     71.52 o 
   3  11   6      175.54      233.87     39.30 o 
   5  11   6     3870.71     4001.59    103.78 o 
   7  11   6     2235.54     2296.83     71.88 o 
   9  11   6       50.10       39.91     24.77 o 
  11  11   6     1556.79     1529.52     90.22 o 
 -12  12   6      231.42      220.66     56.70 o 
 -10  12   6      986.21     1001.66    116.09 o 
  -8  12   6      128.30       33.29     46.97 o 
  -6  12   6       35.88       18.21     30.66 o 
  -4  12   6        1.67        6.30     25.05 o 
  -2  12   6      139.31      161.26     31.51 o 
   0  12   6    11501.78    11153.12    241.23 o 
   2  12   6     5570.86     5580.49    178.59 o 
   4  12   6     3896.25     4089.97    158.63 o 
   6  12   6     5084.52     5204.20    126.58 o 
   8  12   6     1485.87     1552.95     58.25 o 
  10  12   6     1802.60     1803.64     87.25 o 
 -11  13   6      601.54      626.86     80.23 o 
  -9  13   6      310.83      304.97     53.79 o 
  -7  13   6     1008.87     1082.11     71.52 o 
  -5  13   6       25.49       12.45     25.84 o 
  -3  13   6     3064.08     3112.82     85.75 o 
  -1  13   6      317.93      348.69     40.93 o 
   1  13   6     2191.90     2197.76     62.44 o 
   3  13   6        5.28       66.72     34.28 o 
   5  13   6     2154.68     2099.35    106.97 o 
   7  13   6        1.38       39.23     27.32 o 
   9  13   6      645.02      636.36     49.94 o 
 -10  14   6      103.17      123.50     49.77 o 
  -8  14   6        8.33       15.45     36.52 o 
  -6  14   6     7723.75     7790.72    189.91 o 
  -4  14   6       30.57       40.95     33.24 o 
  -2  14   6     6082.98     6091.58    159.82 o 
   0  14   6      208.39      183.06     29.85 o 
   2  14   6     3213.66     3121.88    101.84 o 
   4  14   6        2.80        5.25     25.61 o 
   6  14   6       16.25       30.61     24.36 o 
   8  14   6     1018.97     1064.63     56.13 o 
  -7  15   6      529.08      496.93     84.93 o 
  -5  15   6       57.02      144.03     44.83 o 
  -3  15   6      253.21      185.74     37.59 o 
  -1  15   6      471.91      472.29     48.65 o 
   1  15   6      431.32      379.22     39.69 o 
   3  15   6      321.08      397.41     56.15 o 
   5  15   6     1298.00     1382.04     76.54 o 
  -6  16   6       77.32       25.94     35.58 o 
  -4  16   6       29.37       77.07     35.11 o 
  -2  16   6      280.83      260.63     40.16 o 
   0  16   6     1680.44     1689.35     66.39 o 
   2  16   6       37.55       89.19     47.21 o 
   4  16   6      566.26      575.90    113.15 o 
 -19   1   7      748.84      606.13    286.90 o 
 -17   1   7      812.94      859.45    113.15 o 
 -15   1   7     1609.75     1325.29    108.25 o 
 -13   1   7     4935.88     4461.87    191.90 o 
 -11   1   7     8719.55     9198.10    262.20 o 
  -9   1   7    18867.80    18385.07    273.42 o 
  -7   1   7    57954.03    60185.27    992.00 o 
  -5   1   7     6882.70     7379.36     81.91 o 
  -3   1   7     6920.40     6552.90     67.53 o 
  -1   1   7    51918.57    55224.45    841.02 o 
   1   1   7      204.31      236.90     13.81 o 
   3   1   7     3697.67     3127.22     44.46 o 
   5   1   7    10799.94    11350.46    143.98 o 
   7   1   7    31200.65    30436.57    400.40 o 
   9   1   7     2343.22     2279.38     62.52 o 
  11   1   7     6108.38     6280.65    121.87 o 
  13   1   7       18.18       -3.17     23.32 o 
  15   1   7     2390.45     2306.60     88.53 o 
 -18   2   7     4972.54     4801.73    293.97 o 
 -16   2   7      732.38      684.04    154.13 o 
 -14   2   7    10068.78     9706.03    339.06 o 
 -12   2   7    23527.25    22985.92    376.40 o 
 -10   2   7     7768.84     7552.30    118.47 o 
  -8   2   7    10194.00    10219.56    129.94 o 
  -6   2   7    53675.48    58857.67   1076.34 o 
  -4   2   7   156114.58   175831.89   3328.26 o 
  -2   2   7     9003.81     9353.99     73.74 o 
   0   2   7      195.89      281.34     14.34 o 
   2   2   7     5422.83     5629.90     57.82 o 
   4   2   7    48627.63    48558.29    606.48 o 
   6   2   7     5569.56     5121.16     77.53 o 
   8   2   7     3848.23     3771.49     67.24 o 
  10   2   7    13409.58    13534.56    213.28 o 
  12   2   7      634.15      639.29     41.35 o 
  14   2   7     5081.45     4998.99    120.86 o 
  16   2   7      604.24      667.73     56.62 o 
 -17   3   7      392.54      383.72     89.01 o 
 -15   3   7      300.57      287.99     14.67 o 
 -13   3   7     7367.47     7013.32     94.76 o 
 -11   3   7    13034.21    12905.51    156.79 o 
  -9   3   7     9253.00     8902.63    101.53 o 
  -7   3   7    28482.94    27920.90    385.42 o 
  -5   3   7     9210.73     8902.00     93.95 o 
  -3   3   7    38581.36    38565.56    488.13 o 
  -1   3   7     7027.16     7235.27    103.36 o 
   1   3   7     1673.42     1732.03     51.78 o 
   3   3   7    24216.00    23523.13    267.08 o 
   5   3   7     4439.69     4259.14     57.71 o 
   7   3   7    20108.99    20413.13    294.70 o 
   9   3   7      275.71      230.99     29.27 o 
  11   3   7     8626.49     8681.66    170.63 o 
  13   3   7      305.21      362.94     42.93 o 
  15   3   7     1283.20     1230.71     66.33 o 
 -18   4   7      181.84      159.31     82.13 o 
 -16   4   7      297.91      234.04     48.80 o 
 -14   4   7      364.54      352.19     47.43 o 
 -12   4   7       87.33       96.33     32.53 o 
 -10   4   7       70.08       38.68     22.52 o 
  -8   4   7        8.55      -21.08     27.55 o 
  -6   4   7       20.93       34.35     15.36 o 
  -4   4   7     4839.83     4857.51     63.96 o 
  -2   4   7        4.23       21.14     11.00 o 
   0   4   7        5.74       42.43     19.05 o 
   2   4   7     2445.80     2619.55     53.75 o 
   4   4   7     3153.26     3211.16     53.12 o 
   6   4   7     1268.81     1325.04     42.32 o 
   8   4   7      121.17      110.02     34.03 o 
  10   4   7     1719.17     1539.78     79.76 o 
  12   4   7     1050.03     1026.01     60.37 o 
  14   4   7       16.83       34.99     29.75 o 
  16   4   7      261.40      290.77     44.23 o 
 -17   5   7     2057.62     2049.34    111.32 o 
 -15   5   7      343.67      382.15     51.71 o 
 -13   5   7     4307.82     4128.05    110.80 o 
 -11   5   7      243.34      250.91     36.73 o 
  -9   5   7     3102.54     2983.17    372.79 o 
  -7   5   7    26559.88    27195.04    488.22 o 
  -5   5   7    10318.22    10523.00    203.25 o 
  -3   5   7    13452.60    13273.70    167.02 o 
  -1   5   7    12562.04    13462.23    153.56 o 
   1   5   7     2501.56     2628.60     46.40 o 
   3   5   7     4665.66     4622.56     89.83 o 
   5   5   7    13618.95    14561.20    255.23 o 
   7   5   7     9257.35     9406.78    200.00 o 
   9   5   7     1271.92     1409.35     76.82 o 
  11   5   7      658.37      718.86     48.27 o 
  13   5   7     3860.51     3789.97    167.42 o 
  15   5   7      118.47       91.93     38.22 o 
 -16   6   7      462.86      566.73     68.72 o 
 -14   6   7    10730.21    10996.36    251.01 o 
 -12   6   7      203.96      249.86     38.18 o 
 -10   6   7      391.69      441.77     43.16 o 
  -8   6   7     2170.44     2088.71    143.93 o 
  -6   6   7    14408.33    15080.37    180.97 o 
  -4   6   7     9124.65     8209.42    142.47 o 
  -2   6   7    30760.34    30108.02    373.46 o 
   0   6   7    40555.29    37512.46    594.71 o 
   2   6   7     9747.98    10099.66    146.31 o 
   4   6   7    27689.75    28078.65    366.95 o 
   6   6   7      111.01      159.26     19.65 o 
   8   6   7     5909.34     5992.67    103.71 o 
  10   6   7      796.88      816.38     57.57 o 
  12   6   7      605.74      566.73     58.84 o 
  14   6   7     5115.95     5384.08    360.34 o 
 -17   7   7       44.70      107.47     53.41 o 
 -15   7   7      710.69      740.55     75.76 o 
 -13   7   7     1792.61     2030.92    138.79 o 
 -11   7   7     9243.12     9233.22    209.69 o 
  -9   7   7     2601.44     2422.19     80.22 o 
  -7   7   7     5718.22     5489.10    179.91 o 
  -5   7   7     3089.01     2976.76     75.71 o 
  -3   7   7    21658.65    21006.04    311.66 o 
  -1   7   7      760.66      640.86     26.98 o 
   1   7   7      183.28      159.18     26.67 o 
   3   7   7    20295.51    20022.09    278.14 o 
   5   7   7       16.57        9.42     14.60 o 
   7   7   7     4353.78     4471.92     75.14 o 
   9   7   7      166.61      144.45     28.05 o 
  11   7   7     4253.34     4208.69    134.51 o 
  13   7   7      291.46      292.96     45.76 o 
  15   7   7      192.48      109.28     35.13 o 
 -16   8   7     1128.39     1151.38     92.14 o 
 -14   8   7     1946.38     1874.83    102.30 o 
 -12   8   7     1943.59     1949.54     80.93 o 
 -10   8   7       20.84       20.06     31.59 o 
  -8   8   7     2929.22     2812.89     89.59 o 
  -6   8   7     4644.08     4328.72     71.02 o 
  -4   8   7      935.79      873.60     41.58 o 
  -2   8   7     2601.72     2473.66    124.26 o 
   0   8   7      223.35      187.44     16.25 o 
   2   8   7     1910.07     1802.04     78.89 o 
   4   8   7      975.13     1038.13     33.67 o 
   6   8   7     4922.20     4836.16    100.46 o 
   8   8   7      824.72      952.49     81.39 o 
  10   8   7     2492.76     2411.01    109.64 o 
  12   8   7     1913.03     1995.12     65.46 o 
  14   8   7     2517.37     2297.91     81.01 o 
 -15   9   7      591.06      588.87     76.32 o 
 -13   9   7     1167.28     1149.13     88.07 o 
 -11   9   7        7.93       -0.60     33.20 o 
  -9   9   7      195.30      187.73     42.22 o 
  -7   9   7     1220.39     1133.21     59.65 o 
  -5   9   7     3466.51     3545.10     90.95 o 
  -3   9   7      141.34      134.34     24.56 o 
  -1   9   7     1186.87     1171.46     41.48 o 
   1   9   7     7888.33     8200.48    145.29 o 
   3   9   7       84.79       63.12     15.59 o 
   5   9   7      134.65      200.43     22.48 o 
   7   9   7      990.60     1033.08     47.23 o 
   9   9   7     3112.71     3340.47    119.17 o 
  11   9   7     1621.48     1716.41     80.35 o 
  13   9   7     4278.25     4266.73    154.14 o 
 -14  10   7     8079.66     7945.04    286.03 o 
 -12  10   7       89.96      148.61     46.68 o 
 -10  10   7      614.71      520.46     55.38 o 
  -8  10   7     2423.35     2476.09    122.84 o 
  -6  10   7      114.22      100.16     16.56 o 
  -4  10   7     2382.17     2219.28     77.00 o 
  -2  10   7     3908.99     3631.99     82.20 o 
   0  10   7    11413.52    11751.01    170.32 o 
   2  10   7     3652.93     3691.36    101.84 o 
   4  10   7     1867.57     2164.91     64.20 o 
   6  10   7       28.59        5.00     18.56 o 
   8  10   7      622.00      673.07     44.75 o 
  10  10   7       93.40      111.85     33.61 o 
  12  10   7      134.39      124.36     43.43 o 
 -13  11   7     1954.22     1721.45    165.63 o 
 -11  11   7      666.91      582.53     63.36 o 
  -9  11   7     1170.01     1141.39     69.19 o 
  -7  11   7      225.00      228.22     30.04 o 
  -5  11   7       17.15       50.70     42.69 o 
  -3  11   7     5094.90     4848.49    134.19 o 
  -1  11   7     1400.35     1424.31     40.84 o 
   1  11   7     3155.97     3037.54     87.94 o 
   3  11   7    14526.25    14726.43    369.68 o 
   5  11   7       64.25      100.52     38.24 o 
   7  11   7     6346.67     6610.32    172.25 o 
   9  11   7      318.48      267.83     33.80 o 
  11  11   7     3091.40     3151.26    124.16 o 
 -12  12   7      913.28     1030.68     87.82 o 
 -10  12   7      200.15      209.82     60.37 o 
  -8  12   7     5072.48     4771.51    253.82 o 
  -6  12   7     1260.85     1250.99     84.81 o 
  -4  12   7     3394.36     3280.09    173.66 o 
  -2  12   7        1.60       21.28     19.44 o 
   0  12   7     1194.04     1232.19     50.77 o 
   2  12   7      859.93      858.17     61.68 o 
   4  12   7     1259.21     1439.74    115.79 o 
   6  12   7     2250.68     2286.99     92.15 o 
   8  12   7     3010.47     3039.62     89.12 o 
  10  12   7      481.29      463.65     44.19 o 
 -11  13   7      626.41      624.33     87.66 o 
  -9  13   7       65.76       66.61     45.97 o 
  -7  13   7     2597.03     2446.88    153.15 o 
  -5  13   7     2490.79     2372.12    120.32 o 
  -3  13   7      110.25      161.56     31.32 o 
  -1  13   7     1564.89     1517.18     78.10 o 
   1  13   7     1757.18     1737.90     73.42 o 
   3  13   7      955.26      995.56     82.72 o 
   5  13   7     1045.46     1148.42     61.59 o 
   7  13   7       25.06       15.84     26.76 o 
   9  13   7     1059.65     1044.38     79.88 o 
 -10  14   7       12.44      -44.91     44.91 o 
  -8  14   7       18.12       57.36     53.65 o 
  -6  14   7     1071.76     1127.51     60.46 o 
  -4  14   7     2088.92     2159.98    134.75 o 
  -2  14   7     1691.07     1757.27     71.71 o 
   0  14   7     3956.48     3996.47    128.79 o 
   2  14   7      104.49      111.34     42.93 o 
   4  14   7     2914.88     2969.43    107.69 o 
   6  14   7      816.53      842.62     66.79 o 
   8  14   7      285.94      299.64     42.22 o 
  -7  15   7     1369.37     1400.72     81.21 o 
  -5  15   7      504.67      506.92     51.52 o 
  -3  15   7      170.92      147.08     29.07 o 
  -1  15   7      870.71      922.39     44.14 o 
   1  15   7     2345.54     2324.48     94.72 o 
   3  15   7     1876.78     1898.24     99.81 o 
   5  15   7      382.14      249.01     63.16 o 
  -4  16   7      993.16      984.18     71.02 o 
  -2  16   7       61.02       63.11     34.50 o 
   0  16   7      225.01      137.32     43.66 o 
   2  16   7      956.92      951.92     86.94 o 
 -18   0   8      103.80       93.57    167.97 o 
 -16   0   8      139.07      117.97     89.99 o 
 -14   0   8     1316.99     1389.57    142.09 o 
 -12   0   8      862.50      957.66     99.25 o 
 -10   0   8    16834.29    16719.05    515.27 o 
  -8   0   8     8324.63     8465.84    152.72 o 
  -6   0   8    75149.77    81384.86   1698.44 o 
  -4   0   8    18955.59    18989.20    335.85 o 
  -2   0   8    47936.34    47367.24    742.00 o 
   0   0   8    38427.34    39908.42    753.24 o 
   2   0   8     3465.71     3369.24     59.70 o 
   4   0   8     3630.11     4320.37     86.09 o 
   6   0   8       60.88       66.56     40.44 o 
   8   0   8     2309.85     2181.88     74.28 o 
  10   0   8     3168.65     3238.34    129.99 o 
  12   0   8     4342.19     4417.65    179.32 o 
  14   0   8     1321.15     1301.10    108.45 o 
  16   0   8      733.60      885.31     85.19 o 
 -19   1   8      147.42       79.31     93.77 o 
 -17   1   8     1647.98     1666.06    167.75 o 
 -15   1   8      349.15      336.81     82.39 o 
 -13   1   8    11311.59    11082.66    341.24 o 
 -11   1   8      285.09      342.86     19.76 o 
  -9   1   8     2322.61     2188.87     68.77 o 
  -7   1   8      664.97      715.73     24.90 o 
  -5   1   8     7955.83     8511.82     92.57 o 
  -3   1   8     6331.52     6386.98     56.60 o 
  -1   1   8     1233.38     1187.83     25.69 o 
   1   1   8    27311.12    25741.53    264.99 o 
   3   1   8     3779.75     3074.64     41.86 o 
   5   1   8    10145.98     9847.33    136.30 o 
   7   1   8      155.86      144.81     20.96 o 
   9   1   8      231.18      249.37     26.72 o 
  11   1   8      867.46      807.96     44.26 o 
  13   1   8       91.39      113.41     34.82 o 
  15   1   8     1797.96     1796.00     79.57 o 
 -18   2   8       89.94        1.03     53.74 o 
 -16   2   8        5.34       -3.99     17.55 o 
 -14   2   8     1353.71     1270.18     50.98 o 
 -12   2   8        1.34       -5.29     13.69 o 
 -10   2   8      576.63      690.42    129.32 o 
  -8   2   8     1032.06     1052.36     25.53 o 
  -6   2   8       28.07       56.58     12.31 o 
  -4   2   8      591.80      697.24     15.44 o 
  -2   2   8     2914.15     2911.10     24.33 o 
   0   2   8       45.23       30.87      8.75 o 
   2   2   8     4502.32     4520.34     52.04 o 
   4   2   8      275.62      249.48     17.98 o 
   6   2   8      175.56      189.72     20.82 o 
   8   2   8      679.64      723.14     33.03 o 
  10   2   8     2362.07     2329.05     75.12 o 
  12   2   8      298.00      340.14     36.24 o 
  14   2   8     1012.83     1080.84     57.41 o 
  16   2   8      392.92      363.97     67.03 o 
 -17   3   8     4577.77     4515.45    192.84 o 
 -15   3   8       56.12       82.87     16.23 o 
 -13   3   8    16776.12    16571.82    238.63 o 
 -11   3   8     1614.87     1490.37    133.73 o 
  -9   3   8     8801.15     8557.39    136.77 o 
  -7   3   8      992.57      996.63     52.24 o 
  -5   3   8     1296.37     1270.23     29.25 o 
  -3   3   8     9753.49     9438.73     89.70 o 
  -1   3   8     1177.13     1320.68     32.67 o 
   1   3   8    26017.00    24365.79    318.45 o 
   3   3   8     3561.58     3340.20     43.43 o 
   5   3   8     2205.54     2145.93     52.49 o 
   7   3   8     3003.60     2798.12     83.53 o 
   9   3   8      805.26      810.49     40.00 o 
  11   3   8     1382.13     1408.25     52.40 o 
  13   3   8      304.37      279.22     45.13 o 
  15   3   8      399.91      593.34     63.09 o 
 -18   4   8      211.18      246.57     96.03 o 
 -16   4   8       69.27      127.33     52.83 o 
 -14   4   8      460.54      437.50     51.80 o 
 -12   4   8      228.72      209.33     33.70 o 
 -10   4   8     8150.63     7903.39    148.35 o 
  -8   4   8      578.63      771.75    135.68 o 
  -6   4   8    52902.74    55126.55    957.79 o 
  -4   4   8     5228.54     5467.08     71.67 o 
  -2   4   8    16924.18    16016.19    233.75 o 
   0   4   8      715.53      566.84     26.87 o 
   2   4   8     1574.92     1731.61     34.38 o 
   4   4   8     3374.43     3553.15     88.67 o 
   6   4   8      674.58      851.01     45.74 o 
   8   4   8    12002.31    12170.66    225.82 o 
  10   4   8     7813.53     7893.73    198.43 o 
  12   4   8     9155.90     9278.96    206.49 o 
  14   4   8     4136.64     4227.84    123.49 o 
 -17   5   8     2692.74     2728.93    174.43 o 
 -15   5   8      104.89       90.06     37.99 o 
 -13   5   8     8554.15     8656.57    209.90 o 
 -11   5   8      124.92      129.23     31.40 o 
  -9   5   8     4344.87     4127.20    109.43 o 
  -7   5   8     2944.48     2929.23    319.40 o 
  -5   5   8     2550.87     2384.07    116.43 o 
  -3   5   8    34618.28    34568.74    467.55 o 
  -1   5   8     5612.31     5447.67     98.94 o 
   1   5   8    20679.93    19313.88    536.16 o 
   3   5   8     6487.20     6310.47    139.50 o 
   5   5   8    27332.21    28240.28    406.54 o 
   7   5   8     9424.49     9743.03    151.06 o 
   9   5   8     1171.62     1243.75     58.63 o 
  11   5   8      207.12      249.93     39.01 o 
  13   5   8     3589.98     3526.02    129.43 o 
  15   5   8        9.06       10.98     39.46 o 
 -16   6   8      286.94      319.37     53.52 o 
 -14   6   8      857.67      975.91     64.23 o 
 -12   6   8       21.08       11.46     33.45 o 
 -10   6   8      210.13      246.30     40.98 o 
  -8   6   8     1278.35     1245.16     65.37 o 
  -6   6   8     4897.01     5061.09    147.46 o 
  -4   6   8     1517.67     1681.30     47.50 o 
  -2   6   8      398.11      357.88     45.54 o 
   0   6   8     4017.40     4517.15    256.01 o 
   2   6   8    10620.31    10711.69    150.43 o 
   4   6   8        7.49       12.40     11.71 o 
   6   6   8     1051.08     1079.73     31.80 o 
   8   6   8      442.53      549.77     43.88 o 
  10   6   8      456.84      433.82     40.62 o 
  12   6   8       71.39       83.76     47.23 o 
  14   6   8        6.62       23.68     45.56 o 
 -17   7   8     2616.38     2674.12    170.62 o 
 -15   7   8      971.64      994.69     71.23 o 
 -13   7   8     5481.18     5306.74    136.92 o 
 -11   7   8      447.79      455.47     57.46 o 
  -9   7   8       84.63      118.49     34.61 o 
  -7   7   8     6350.61     6341.78    213.77 o 
  -5   7   8     8514.84     7936.18     99.62 o 
  -3   7   8     7261.46     6906.30    114.94 o 
  -1   7   8      917.26      833.17     21.09 o 
   1   7   8    29038.89    29108.38    459.85 o 
   3   7   8       28.32      152.83     32.11 o 
   5   7   8    12705.59    13159.21    237.45 o 
   7   7   8     2195.74     2168.95     75.33 o 
   9   7   8      738.91      746.23     37.14 o 
  11   7   8      462.95      419.99     49.92 o 
  13   7   8      552.53      531.70     58.00 o 
 -16   8   8      417.03      405.78     64.20 o 
 -14   8   8        7.58      -27.54     36.48 o 
 -12   8   8       90.43       84.52     39.35 o 
 -10   8   8     8954.37     8817.92    343.84 o 
  -8   8   8       66.19       83.98     34.02 o 
  -6   8   8    35817.67    35109.14    583.15 o 
  -4   8   8     1417.49     1393.75     41.73 o 
  -2   8   8    17376.08    17409.03    256.69 o 
   0   8   8      242.23      296.55     30.53 o 
   2   8   8     5443.51     5470.34     97.98 o 
   4   8   8      419.32      418.39     29.16 o 
   6   8   8     2044.92     2068.54     56.27 o 
   8   8   8     6642.21     6724.07    125.76 o 
  10   8   8    11859.32    11724.33    203.33 o 
  12   8   8     3468.25     3477.90    100.51 o 
  14   8   8     3551.80     3459.84    110.45 o 
 -15   9   8       59.07        8.25     38.79 o 
 -13   9   8     4176.80     4159.13    134.57 o 
 -11   9   8       25.07       54.96     48.22 o 
  -9   9   8    10708.81    10517.20    359.07 o 
  -7   9   8       54.69       76.11     33.93 o 
  -5   9   8     4531.17     4460.41     71.65 o 
  -3   9   8     4608.89     4394.27     82.28 o 
  -1   9   8     1969.90     1920.05    101.49 o 
   1   9   8     2062.61     2209.72     58.60 o 
   3   9   8     1003.02     1041.49     43.99 o 
   5   9   8     4733.03     4668.35    143.65 o 
   7   9   8      309.95      443.42     34.20 o 
   9   9   8      768.80      792.17     43.45 o 
  11   9   8      179.96      188.34     41.85 o 
  13   9   8     2602.66     2714.49    125.05 o 
 -14  10   8      954.79     1030.99     94.95 o 
 -12  10   8      712.43      711.39     86.13 o 
 -10  10   8      659.28      625.78     66.54 o 
  -8  10   8      967.52      979.07     67.72 o 
  -6  10   8      131.33      138.80     16.40 o 
  -4  10   8       76.21       81.87     19.54 o 
  -2  10   8     2407.02     2131.41     58.33 o 
   0  10   8      850.11      915.08     83.19 o 
   2  10   8     1881.87     2033.47     85.31 o 
   4  10   8       77.00       97.77     19.20 o 
   6  10   8     3854.22     4260.80    139.50 o 
   8  10   8     1913.27     2043.64    241.23 o 
  10  10   8      109.34      127.81     36.04 o 
  12  10   8        3.40      -24.23     35.48 o 
 -13  11   8     3438.66     3071.60    137.70 o 
 -11  11   8      337.24      273.99     50.44 o 
  -9  11   8     1112.70     1012.44     94.44 o 
  -7  11   8     2701.06     2546.93     38.58 o 
  -5  11   8      680.17      763.94     74.15 o 
  -3  11   8      230.57      238.29     26.77 o 
  -1  11   8       29.48       19.62     13.42 o 
   1  11   8     5046.75     4747.51    186.98 o 
   3  11   8     1536.09     1643.68     49.41 o 
   5  11   8     3340.94     3445.89     93.61 o 
   7  11   8     3108.29     3150.32     93.86 o 
   9  11   8      255.01      317.71     40.02 o 
  11  11   8      231.67      216.29     55.27 o 
 -12  12   8       76.79       72.16     58.98 o 
 -10  12   8     2769.61     2886.64    349.03 o 
  -8  12   8        0.21       11.45     26.39 o 
  -6  12   8     9939.69     9631.59    330.73 o 
  -4  12   8     1650.22     1391.25     69.14 o 
  -2  12   8     3921.24     3819.92    110.95 o 
   0  12   8      981.95     1010.40     64.13 o 
   2  12   8     1986.73     1784.70     71.04 o 
   4  12   8        1.67       45.37     19.79 o 
   6  12   8       55.94       73.83     28.76 o 
   8  12   8     1652.65     1609.38     60.62 o 
  10  12   8     3292.86     3312.60    106.12 o 
 -11  13   8       28.88       -0.71     32.49 o 
  -9  13   8     2048.03     2194.95    172.57 o 
  -7  13   8      164.39       89.87     53.18 o 
  -5  13   8     2914.02     2914.24     79.05 o 
  -3  13   8     1887.47     1957.01     73.91 o 
  -1  13   8      848.03      877.85     42.67 o 
   1  13   8     2822.84     3134.01    126.91 o 
   3  13   8     4166.29     4276.44    159.93 o 
   5  13   8     2816.34     2960.42    104.13 o 
   7  13   8      192.51      235.32     35.75 o 
   9  13   8     1823.47     2020.42    103.87 o 
 -10  14   8      225.03      255.72     90.70 o 
  -8  14   8      206.19      170.43     40.70 o 
  -6  14   8      601.87      549.99     45.78 o 
  -4  14   8      379.39      374.21     32.52 o 
  -2  14   8       13.37       21.18     27.91 o 
   0  14   8      402.10      400.38     46.81 o 
   2  14   8     2054.18     2150.68     96.70 o 
   4  14   8      375.59      380.79     41.35 o 
   6  14   8     3892.18     3999.10    133.42 o 
  -7  15   8      794.29      831.82     77.63 o 
  -5  15   8     2045.33     2019.73     83.00 o 
  -3  15   8        0.10      -23.57     23.57 o 
  -1  15   8      286.24      370.04     42.69 o 
   1  15   8      233.32      246.98     83.75 o 
   3  15   8     1128.86     1283.58    117.84 o 
   5  15   8      252.92      174.37     77.45 o 
  -2  16   8      718.10      951.07     92.64 o 
   0  16   8      929.89     1069.38     96.33 o 
 -17   1   9     1554.69     1684.12    139.83 o 
 -15   1   9       32.51       66.72     24.02 o 
 -13   1   9     6407.95     5847.89    102.26 o 
 -11   1   9      547.81      643.87     39.83 o 
  -9   1   9     6025.14     5782.90     72.47 o 
  -7   1   9     4988.62     4759.31     59.80 o 
  -5   1   9    38067.30    39450.78    500.19 o 
  -3   1   9    18839.04    18761.76    175.88 o 
  -1   1   9    32043.50    32899.84    313.29 o 
   1   1   9    44901.70    45582.41    539.75 o 
   3   1   9     2288.15     2525.54     49.66 o 
   5   1   9     2451.40     2550.09     55.63 o 
   7   1   9     1133.30     1208.47     39.10 o 
   9   1   9      353.94      383.31     37.39 o 
  11   1   9     2284.15     2418.06     75.41 o 
  13   1   9      312.87      317.94     47.40 o 
  15   1   9     2463.37     2534.35    147.57 o 
 -18   2   9       67.70       56.95     52.19 o 
 -16   2   9      816.90      813.83     77.95 o 
 -14   2   9       94.53      128.00     33.27 o 
 -12   2   9    13879.41    13561.93    201.97 o 
 -10   2   9    14166.27    14461.69    211.22 o 
  -8   2   9     1131.38      972.33     22.81 o 
  -6   2   9    25641.81    26870.09    372.72 o 
  -4   2   9    14987.26    15833.38    142.36 o 
  -2   2   9    15921.75    16411.11    137.30 o 
   0   2   9    13187.98    13223.77    139.11 o 
   2   2   9    12474.34    12131.95    127.47 o 
   4   2   9    51111.22    49600.05    649.26 o 
   6   2   9     3438.14     3431.02     63.02 o 
   8   2   9     9087.64     9160.05    134.94 o 
  10   2   9     1135.64     1091.00     65.51 o 
  12   2   9     8605.05     8677.67    186.00 o 
  14   2   9      348.17      408.50     51.13 o 
 -17   3   9     1647.28     1561.92    106.96 o 
 -15   3   9     3621.71     3742.22    225.88 o 
 -13   3   9     3530.40     3350.18     80.97 o 
 -11   3   9     8870.79     8565.63    119.51 o 
  -9   3   9      415.38      401.87     26.95 o 
  -7   3   9    24219.78    24408.10    336.22 o 
  -5   3   9    17144.88    17492.36    179.59 o 
  -3   3   9    26555.41    25989.26    266.20 o 
  -1   3   9     2574.62     2212.65     41.74 o 
   1   3   9    16211.61    15349.30    196.87 o 
   3   3   9      174.97      213.34     15.76 o 
   5   3   9     2304.73     2165.98     55.89 o 
   7   3   9      189.66      193.79     21.88 o 
   9   3   9       72.09       89.25     25.02 o 
  11   3   9    11467.18    11356.44    196.58 o 
  13   3   9      404.91      343.39     46.05 o 
  15   3   9     5114.12     5089.64    174.92 o 
 -18   4   9      711.10      689.34     91.27 o 
 -16   4   9       93.84       98.41     50.63 o 
 -14   4   9     1412.35     1401.16     92.62 o 
 -12   4   9      103.99       90.84     36.33 o 
 -10   4   9      208.53      219.50     39.18 o 
  -8   4   9      441.83      449.57     88.22 o 
  -6   4   9       13.25       15.91     19.07 o 
  -4   4   9     3012.82     2816.75     40.17 o 
  -2   4   9     3320.65     3387.33     63.74 o 
   0   4   9     1066.11      994.43     34.51 o 
   2   4   9     5674.72     5499.80     94.42 o 
   4   4   9     1881.44     1766.59     45.38 o 
   6   4   9     1273.11     1199.34     48.19 o 
   8   4   9        9.50       37.03     24.69 o 
  10   4   9      345.26      401.99     46.47 o 
  12   4   9       51.69       93.32     34.94 o 
  14   4   9        3.77       30.93     46.43 o 
 -17   5   9     1756.32     1796.57    136.92 o 
 -15   5   9      153.21      132.50     51.61 o 
 -13   5   9     1402.38     1336.50    137.92 o 
 -11   5   9      558.78      638.28     48.26 o 
  -9   5   9     1227.81     1225.67     66.74 o 
  -7   5   9      809.47      800.01     45.95 o 
  -5   5   9     7545.69     7264.86     95.21 o 
  -3   5   9     2943.32     2477.13     88.28 o 
  -1   5   9     2529.79     2768.38     84.51 o 
   1   5   9    19288.85    19496.69    276.04 o 
   3   5   9     1010.75     1009.74    110.56 o 
   5   5   9      448.02      571.10     33.90 o 
   7   5   9      203.87      164.80     28.02 o 
   9   5   9     1534.49     1502.62     68.85 o 
  11   5   9     5674.80     5910.91    168.54 o 
  13   5   9     1424.79     1419.14     87.83 o 
  15   5   9     1317.56     1384.08    103.37 o 
 -16   6   9     4060.06     4049.43    134.79 o 
 -14   6   9     2999.01     3114.93    116.99 o 
 -12   6   9     6657.84     6609.27    150.99 o 
 -10   6   9     8266.88     8549.59    173.97 o 
  -8   6   9     4379.11     4435.42    138.77 o 
  -6   6   9    37002.92    37199.71    522.79 o 
  -4   6   9     1295.64     1383.99     48.05 o 
  -2   6   9     1273.47     1102.87     38.62 o 
   0   6   9    10222.95    10258.96    209.52 o 
   2   6   9     3781.77     3749.49    160.32 o 
   4   6   9    16571.71    16272.11    236.28 o 
   6   6   9     5497.53     5550.05     79.21 o 
   8   6   9     7897.93     8026.51    168.96 o 
  10   6   9     1191.76     1239.49     61.49 o 
  12   6   9     3264.22     3227.97    139.65 o 
  14   6   9       14.99       36.60     43.09 o 
 -17   7   9      844.24      814.27     76.50 o 
 -15   7   9     1049.84     1095.21     90.47 o 
 -13   7   9        2.42      -34.12     49.03 o 
 -11   7   9     4531.65     4462.70    167.26 o 
  -9   7   9       23.26       42.32     23.19 o 
  -7   7   9     2823.63     2743.94     59.96 o 
  -5   7   9    16722.39    16762.54    236.86 o 
  -3   7   9    25040.82    24643.97    273.47 o 
  -1   7   9      690.51      655.76     51.22 o 
   1   7   9     9050.62     8872.39    203.59 o 
   3   7   9     5364.47     5252.21    140.31 o 
   5   7   9    13690.81    13673.77    195.38 o 
   7   7   9     1827.00     1782.61     70.09 o 
   9   7   9       56.44       62.61     22.94 o 
  11   7   9     9076.28     9271.42    248.01 o 
  13   7   9        0.67      -24.69     31.34 o 
 -16   8   9      104.92       86.97     63.01 o 
 -14   8   9      855.92      850.36     63.87 o 
 -12   8   9      505.23      419.82     52.22 o 
 -10   8   9       86.85      110.25     40.80 o 
  -8   8   9      583.70      632.31     39.42 o 
  -6   8   9       97.82       80.00     14.29 o 
  -4   8   9     8832.20     8770.31    102.03 o 
  -2   8   9     4056.38     3704.10    104.79 o 
   0   8   9     1088.46     1129.27     77.52 o 
   2   8   9     4410.11     4178.31    102.02 o 
   4   8   9     2005.48     2068.42     63.84 o 
   6   8   9     1334.15     1265.13     51.04 o 
   8   8   9        8.22        4.60     18.62 o 
  10   8   9      756.33      789.82     42.35 o 
  12   8   9      300.03      291.39     53.85 o 
 -15   9   9       61.35       17.51     36.22 o 
 -13   9   9     2207.94     2162.53     88.83 o 
 -11   9   9      277.21      227.37     43.46 o 
  -9   9   9      154.06      143.84     41.11 o 
  -7   9   9      127.76      153.72     30.56 o 
  -5   9   9     5021.37     5104.24     80.64 o 
  -3   9   9     2236.74     2186.53     77.95 o 
  -1   9   9       74.84       69.24     26.47 o 
   1   9   9     2903.45     2866.66    122.22 o 
   3   9   9      182.05      247.91     27.87 o 
   5   9   9      985.67     1122.14     43.54 o 
   7   9   9     2634.78     2621.94     62.70 o 
   9   9   9      918.80      883.13     45.26 o 
  11   9   9      124.00      158.60     40.24 o 
 -14  10   9      394.97      374.19     56.90 o 
 -12  10   9     5385.94     5195.81    198.88 o 
 -10  10   9      435.37      408.45     72.92 o 
  -8  10   9     5007.10     4915.06    353.87 o 
  -6  10   9    12890.40    12518.62    221.89 o 
  -4  10   9       36.44       30.57     12.35 o 
  -2  10   9      943.41      957.25     28.24 o 
   0  10   9     7528.76     7326.65    239.06 o 
   2  10   9     1028.87      926.42     38.12 o 
   4  10   9     7315.93     7322.68    227.02 o 
   6  10   9    11610.67    11212.53    423.80 o 
   8  10   9    11836.76    12205.05    273.11 o 
  10  10   9      170.23      165.82     31.97 o 
  12  10   9      764.77      789.10     69.41 o 
 -13  11   9        0.23      -17.38     37.51 o 
 -11  11   9     2963.20     2944.73    127.82 o 
  -9  11   9      819.91      898.11     87.79 o 
  -7  11   9     1774.30     1609.74     66.80 o 
  -5  11   9     5249.45     5045.85    237.87 o 
  -3  11   9     2276.16     2288.42     67.68 o 
  -1  11   9      794.03      856.65     49.58 o 
   1  11   9     2523.41     2538.56     74.73 o 
   3  11   9      412.08      551.72     27.44 o 
   5  11   9     6794.23     6617.78    237.47 o 
   7  11   9     1807.94     1772.02     86.36 o 
   9  11   9       98.90       58.52     31.42 o 
  11  11   9     2191.31     2113.96    108.15 o 
 -12  12   9       56.92      120.07     62.81 o 
 -10  12   9      302.97      246.30     52.14 o 
  -8  12   9       41.69        4.81     36.91 o 
  -6  12   9      284.11      358.63     23.63 o 
  -4  12   9     4540.48     4451.27    114.67 o 
  -2  12   9      255.77      218.52     20.05 o 
   0  12   9     3674.50     3412.21    208.94 o 
   2  12   9      807.20      863.73     36.36 o 
   4  12   9     1706.93     1723.91     82.93 o 
   6  12   9      130.27      140.20     26.27 o 
   8  12   9      264.48      225.95     37.11 o 
 -11  13   9     1810.39     1675.85     99.39 o 
  -9  13   9      528.98      519.01     57.42 o 
  -7  13   9      135.21      157.81     35.69 o 
  -5  13   9     6564.08     6152.04    184.59 o 
  -3  13   9      276.24      215.23     24.70 o 
  -1  13   9     1883.07     1701.68    103.85 o 
   1  13   9     1592.26     1632.31     98.95 o 
   3  13   9       91.35      108.12     23.96 o 
   5  13   9       97.77      111.54     35.33 o 
   7  13   9      928.51     1021.15     90.94 o 
  -8  14   9     1455.92     1370.32    115.60 o 
  -6  14   9     1070.46      971.67     59.20 o 
  -4  14   9        8.40        2.45     18.22 o 
  -2  14   9      686.21      679.29     47.85 o 
   0  14   9      471.28      503.96     82.66 o 
   2  14   9      676.37      817.36     84.49 o 
   4  14   9     1755.29     2026.06    131.80 o 
   6  14   9     2252.56     2605.45    138.97 o 
  -7  15   9     2566.10     2916.37    214.44 o 
  -5  15   9        5.35      132.37     59.01 o 
  -3  15   9       78.69      117.10     57.27 o 
  -1  15   9     2165.48     2240.65    187.89 o 
   1  15   9       12.50       25.26     62.53 o 
   3  15   9       11.40       55.48     65.91 o 
 -18   0  10      157.17      111.85    101.31 o 
 -16   0  10    10258.03     9996.18    239.35 o 
 -14   0  10      398.77      479.01     87.44 o 
 -12   0  10    27207.33    27635.72    608.66 o 
 -10   0  10     4717.59     5067.48     89.42 o 
  -8   0  10     3425.98     3455.16     74.13 o 
  -6   0  10    20313.61    20282.85    300.87 o 
  -4   0  10     6037.21     6031.48     86.63 o 
  -2   0  10    27491.53    26229.21    339.57 o 
   0   0  10     2410.13     2446.72     45.49 o 
   2   0  10   128441.00   127163.03   2776.91 o 
   4   0  10    21529.27    21654.55    377.72 o 
   6   0  10    18417.96    18021.71    379.51 o 
   8   0  10     2955.72     3025.63    137.57 o 
  10   0  10     6093.00     6113.02    161.82 o 
  12   0  10     1623.96     1502.49    194.94 o 
  14   0  10       38.93       44.13     44.72 o 
 -17   1  10     1170.64     1054.23    237.74 o 
 -15   1  10      341.23      270.95     21.90 o 
 -13   1  10     3428.56     3550.55     58.68 o 
 -11   1  10     5684.06     5674.89     79.25 o 
  -9   1  10    11294.61    11081.95    139.84 o 
  -7   1  10      498.22      518.65     26.25 o 
  -5   1  10    32961.92    33599.43    379.30 o 
  -3   1  10       29.94       52.10     10.28 o 
  -1   1  10    37482.01    38460.64    396.37 o 
   1   1  10        8.61       43.85     13.30 o 
   3   1  10    13417.87    13767.57    166.39 o 
   5   1  10    28348.06    28791.03    390.34 o 
   7   1  10      659.19      633.45     32.58 o 
   9   1  10     6033.98     6079.96    115.90 o 
  11   1  10     2486.22     2514.13     73.38 o 
  13   1  10     4842.32     4718.15    127.06 o 
  15   1  10     1237.49     1144.79     68.35 o 
 -18   2  10        5.85        0.56     41.18 o 
 -16   2  10      318.25      304.62     58.31 o 
 -14   2  10      115.61      127.32     15.46 o 
 -12   2  10       10.63        9.79     17.05 o 
 -10   2  10       16.92       13.77     13.46 o 
  -8   2  10       61.61       58.53     12.42 o 
  -6   2  10       46.09      114.67     23.59 o 
  -4   2  10     1651.58     1736.49     47.37 o 
  -2   2  10     1584.10     1724.33     60.60 o 
   0   2  10      168.63      156.79     11.17 o 
   2   2  10      614.60      795.70     68.65 o 
   4   2  10      524.02      473.16     27.59 o 
   6   2  10      187.89      200.30     24.66 o 
   8   2  10     4263.61     4304.67     94.06 o 
  10   2  10      172.66      166.21     31.43 o 
  12   2  10      950.98      989.44     67.16 o 
  14   2  10       94.38       83.39     33.93 o 
 -17   3  10      551.67      510.66     73.35 o 
 -15   3  10        4.12       26.93     43.32 o 
 -13   3  10      182.95      212.77     16.81 o 
 -11   3  10      196.24      168.04     12.57 o 
  -9   3  10    10562.73    10739.03    138.50 o 
  -7   3  10      306.52      368.12     18.19 o 
  -5   3  10    31573.37    32401.13    338.55 o 
  -3   3  10     5803.00     5811.84     72.62 o 
  -1   3  10     2372.77     2193.63     45.22 o 
   1   3  10        4.71       -3.04      7.33 o 
   3   3  10     2323.34     2050.47     37.22 o 
   5   3  10    22171.44    21705.92    266.24 o 
   7   3  10     2837.83     2788.32     57.76 o 
   9   3  10     7439.71     7374.30    123.54 o 
  11   3  10     2937.32     2928.49     79.53 o 
  13   3  10     1463.52     1413.40    170.39 o 
  15   3  10     1590.29     1740.50    111.61 o 
 -18   4  10     3305.64     3100.05    155.67 o 
 -16   4  10     6256.06     6447.55    229.56 o 
 -14   4  10     2194.66     2063.75    105.95 o 
 -12   4  10    14022.57    13600.71    285.86 o 
 -10   4  10       42.69       20.77     25.54 o 
  -8   4  10     8182.95     8024.56    144.33 o 
  -6   4  10    11977.78    11649.17    222.93 o 
  -4   4  10       49.06       60.67     14.11 o 
  -2   4  10    26310.07    25523.02    407.54 o 
   0   4  10     3326.58     3515.87    163.98 o 
   2   4  10    54598.15    55832.05    909.68 o 
   4   4  10     6591.29     6552.10     99.37 o 
   6   4  10     7358.04     7725.83    124.54 o 
   8   4  10     3180.47     3079.80     83.83 o 
  10   4  10     1714.34     1796.27     69.43 o 
  12   4  10     1360.59     1463.85     86.28 o 
  14   4  10      802.40      822.40    125.89 o 
 -17   5  10      134.15       84.66     55.15 o 
 -15   5  10       90.21      111.42     56.77 o 
 -13   5  10     2305.59     2224.90    152.86 o 
 -11   5  10     2252.17     2125.89     84.37 o 
  -9   5  10     2010.51     2013.60    111.59 o 
  -7   5  10     2001.89     2059.79    192.47 o 
  -5   5  10    25776.68    25525.29    321.64 o 
  -3   5  10      633.98      652.57     41.67 o 
  -1   5  10     9080.02     9098.02    150.11 o 
   1   5  10     6593.30     6595.05    110.67 o 
   3   5  10     2642.45     2639.61     43.58 o 
   5   5  10     8449.38     8147.34    195.53 o 
   7   5  10     1522.07     1470.79     52.01 o 
   9   5  10     5962.79     5913.24    134.63 o 
  11   5  10       76.98       45.36     32.82 o 
  13   5  10     1493.38     1656.25     99.83 o 
 -16   6  10        7.95        1.41     46.03 o 
 -14   6  10      221.07      192.14     82.31 o 
 -12   6  10      739.96      805.58     56.38 o 
 -10   6  10     2879.10     2708.41     77.45 o 
  -8   6  10     1550.44     1574.85    112.48 o 
  -6   6  10     9580.31     9477.57    120.53 o 
  -4   6  10      456.01      392.46     33.95 o 
  -2   6  10      139.60      104.62     27.05 o 
   0   6  10       68.11       68.79     24.59 o 
   2   6  10      409.33      379.70     38.26 o 
   4   6  10     6251.09     6076.50    147.33 o 
   6   6  10     2187.05     2187.33     45.42 o 
   8   6  10      128.50      170.54     30.20 o 
  10   6  10     3279.27     3235.64    195.62 o 
  12   6  10      110.59       98.66     41.85 o 
  14   6  10        3.57       -8.64     54.45 o 
 -15   7  10      587.97      548.74     65.21 o 
 -13   7  10       42.41       -1.68     28.18 o 
 -11   7  10      864.08      828.62     54.00 o 
  -9   7  10     6371.38     6040.85    208.10 o 
  -7   7  10       35.34       43.14      9.82 o 
  -5   7  10    14149.36    13794.16    164.04 o 
  -3   7  10     5301.91     5100.99    123.06 o 
  -1   7  10      297.50      312.87     31.88 o 
   1   7  10     4258.39     4464.67    152.38 o 
   3   7  10     1366.79     1268.64     79.79 o 
   5   7  10     1818.63     1790.89     76.97 o 
   7   7  10     1592.10     1499.00     42.25 o 
   9   7  10     2156.59     2287.31     61.62 o 
  11   7  10     3419.88     3490.77     93.57 o 
  13   7  10        5.10       59.06     34.91 o 
 -16   8  10     4614.80     4627.14    159.85 o 
 -14   8  10       20.70       37.88     49.78 o 
 -12   8  10     4050.94     3939.82    237.72 o 
 -10   8  10       13.11       61.18     35.14 o 
  -8   8  10     3956.99     3820.89    140.83 o 
  -6   8  10      912.53      887.25     22.86 o 
  -4   8  10     7715.26     7493.22    101.26 o 
  -2   8  10    15081.13    14969.42    272.40 o 
   0   8  10      163.01      190.43     58.46 o 
   2   8  10     5076.04     5362.23    161.65 o 
   4   8  10        8.86       18.83     12.00 o 
   6   8  10     2435.51     2458.21     59.99 o 
   8   8  10     3167.97     3060.58     80.54 o 
  10   8  10       24.78       27.75     21.93 o 
  12   8  10     2517.66     2698.71     96.23 o 
 -15   9  10       39.59       84.68     41.28 o 
 -13   9  10     5049.82     4944.52    133.28 o 
 -11   9  10      120.89      177.48     36.77 o 
  -9   9  10     2238.82     2325.07     87.42 o 
  -7   9  10      326.83      312.57     26.55 o 
  -5   9  10    16097.44    16077.36    188.51 o 
  -3   9  10        4.32       10.64      8.53 o 
  -1   9  10     2000.24     2107.84    113.65 o 
   1   9  10     4880.71     4964.50    165.39 o 
   3   9  10     2352.28     2219.08    100.03 o 
   5   9  10     2047.33     2161.72     48.38 o 
   7   9  10       65.03       40.38     27.47 o 
   9   9  10     5762.27     5733.46    207.61 o 
  11   9  10     1794.13     2351.93    432.59 o 
 -14  10  10       17.96       65.45     38.85 o 
 -12  10  10      686.77      718.91     64.11 o 
 -10  10  10     1221.64     1137.96    102.72 o 
  -8  10  10      207.65      278.29     47.36 o 
  -6  10  10     2578.36     2494.66     63.27 o 
  -4  10  10     3511.97     3486.08    137.10 o 
  -2  10  10     2369.27     2264.82     87.83 o 
   0  10  10      349.23      281.36     43.06 o 
   2  10  10      145.92      113.74     22.27 o 
   4  10  10        0.82       12.16     16.88 o 
   6  10  10      711.63      665.41     57.60 o 
   8  10  10      600.49      646.89     43.22 o 
  10  10  10     2996.34     2979.75     96.71 o 
 -13  11  10      571.83      505.36     58.95 o 
 -11  11  10     2434.52     2275.20    111.57 o 
  -9  11  10      297.06      285.70     44.44 o 
  -7  11  10      698.41      647.23     31.15 o 
  -5  11  10      519.57      554.88     22.61 o 
  -3  11  10     4217.11     3912.45    135.23 o 
  -1  11  10      741.03      724.11     58.06 o 
   1  11  10     3178.12     2832.57    163.09 o 
   3  11  10     2598.24     2530.68     88.06 o 
   5  11  10     2349.73     2343.84     73.60 o 
   7  11  10     1540.26     1531.72     75.92 o 
   9  11  10     1134.45     1220.39     65.65 o 
 -12  12  10      816.14      785.26     78.98 o 
 -10  12  10       61.33       41.24     45.49 o 
  -8  12  10     1328.14     1232.93     85.19 o 
  -6  12  10       15.87        5.72     20.14 o 
  -4  12  10     2810.88     2625.10     47.35 o 
  -2  12  10     6525.89     6515.12    267.68 o 
   0  12  10       53.30       30.46     24.04 o 
   2  12  10     3353.36     3489.03    176.11 o 
   4  12  10      245.60      307.04     62.25 o 
   6  12  10     3635.00     3771.19    198.74 o 
   8  12  10     1540.02     1430.02    116.67 o 
  -9  13  10      889.84      971.15     80.06 o 
  -7  13  10      274.45      232.17     29.20 o 
  -5  13  10     1480.01     1386.09     81.54 o 
  -3  13  10        8.65       37.35     42.97 o 
  -1  13  10     2614.71     3140.72    140.01 o 
   1  13  10      121.91      126.49     77.94 o 
   3  13  10      771.73      926.54     87.59 o 
   5  13  10      377.01      393.39     90.80 o 
   7  13  10     1981.92     2114.88    134.77 o 
  -8  14  10     2402.86     2362.91    333.04 o 
  -6  14  10     2419.36     2516.96    155.16 o 
  -4  14  10     3707.58     4113.70    171.23 o 
  -2  14  10      917.98     1034.81     98.20 o 
   0  14  10      187.73      287.98     70.78 o 
   2  14  10      323.23      300.76     66.00 o 
   4  14  10       46.47       96.73     77.04 o 
  -5  15  10     1353.15     1232.67    131.12 o 
  -3  15  10      772.72      873.34     93.84 o 
  -1  15  10        7.95       30.24     62.29 o 
   1  15  10      340.11      442.29     98.21 o 
 -17   1  11      105.90       84.95     42.94 o 
 -15   1  11     5411.30     5365.52     89.04 o 
 -13   1  11       44.46       59.26     17.34 o 
 -11   1  11     1618.66     1879.91     37.71 o 
  -9   1  11     5941.57     5925.93     77.78 o 
  -7   1  11     1128.41     1064.27     38.50 o 
  -5   1  11      564.08      694.28     19.51 o 
  -3   1  11      610.61      699.30     24.34 o 
  -1   1  11     6739.90     6822.52     71.73 o 
   1   1  11     1517.97     1667.29     42.96 o 
   3   1  11    17752.81    17585.32    212.28 o 
   5   1  11    11702.17    11597.63    164.52 o 
   7   1  11     5796.99     6099.30    105.27 o 
   9   1  11     1623.87     1633.41     57.79 o 
  11   1  11       48.62      101.22     28.76 o 
  13   1  11      231.77      291.52     44.10 o 
 -18   2  11     5557.44     5530.07    220.46 o 
 -16   2  11      772.03      783.34     53.13 o 
 -14   2  11     1318.02     1374.06     66.41 o 
 -12   2  11       13.81       39.92     19.89 o 
 -10   2  11      136.31      157.21     18.18 o 
  -8   2  11     3357.10     3500.11     56.30 o 
  -6   2  11     9012.75     9219.08    107.62 o 
  -4   2  11    39349.52    38978.47    439.70 o 
  -2   2  11    11187.32    10474.19    108.54 o 
   0   2  11     3514.65     3496.43     49.87 o 
   2   2  11    16645.24    16565.56    174.32 o 
   4   2  11     5086.78     4793.36     77.65 o 
   6   2  11     1629.63     1489.57     44.13 o 
   8   2  11      420.79      409.95     36.68 o 
  10   2  11     4003.47     4043.54     97.30 o 
  12   2  11     8991.89     9301.03    180.41 o 
  14   2  11      270.47      203.02     40.88 o 
 -17   3  11      262.66      206.87     58.87 o 
 -15   3  11     5128.69     5255.70    241.79 o 
 -13   3  11      520.62      594.95     28.57 o 
 -11   3  11     5814.80     5971.39     83.83 o 
  -9   3  11     2263.01     2420.55     51.33 o 
  -7   3  11    12704.43    12730.53    154.99 o 
  -5   3  11       81.49       80.22     10.87 o 
  -3   3  11     4334.23     4296.77     52.40 o 
  -1   3  11    10119.77    10186.53    147.42 o 
   1   3  11     5523.86     5312.79     60.20 o 
   3   3  11    12799.62    12851.59    143.31 o 
   5   3  11     6672.66     6541.26    101.01 o 
   7   3  11      286.21      357.86     31.15 o 
   9   3  11     2753.13     2677.44     69.05 o 
  11   3  11      106.19       88.00     30.78 o 
  13   3  11      885.13      792.17     68.27 o 
 -16   4  11      261.49      226.05     65.66 o 
 -14   4  11      489.98      496.56     58.73 o 
 -12   4  11      123.06      159.17     39.33 o 
 -10   4  11     2112.98     2184.57     82.15 o 
  -8   4  11      489.60      472.85     32.70 o 
  -6   4  11        2.64       -8.87     12.42 o 
  -4   4  11     4329.00     4260.08     60.28 o 
  -2   4  11        0.66        2.13     16.78 o 
   0   4  11     1758.60     1780.50     52.08 o 
   2   4  11      122.86      152.94     35.33 o 
   4   4  11       90.15       89.29     20.46 o 
   6   4  11     8605.88     8835.95    139.21 o 
   8   4  11      179.91      242.70     36.91 o 
  10   4  11     2126.18     2129.35     78.38 o 
  12   4  11       35.40      117.86     66.86 o 
  14   4  11       52.08       45.29     43.07 o 
 -17   5  11      905.16      856.81     90.47 o 
 -15   5  11     4514.91     4251.90    195.56 o 
 -13   5  11       23.37       13.22     32.22 o 
 -11   5  11     4232.53     4525.10    126.21 o 
  -9   5  11     9463.51     9969.91    202.42 o 
  -7   5  11     9979.37     9920.94    208.79 o 
  -5   5  11     1103.42     1093.76     26.05 o 
  -3   5  11     4833.76     4546.88     91.75 o 
  -1   5  11      432.29      433.09     40.10 o 
   1   5  11      789.51      729.06     50.36 o 
   3   5  11       49.98       45.80     13.18 o 
   5   5  11     8535.14     8283.10    128.11 o 
   7   5  11     4078.16     4086.18     92.96 o 
   9   5  11     8412.38     8475.54    179.11 o 
  11   5  11       38.39       64.43     36.15 o 
  13   5  11      266.04      240.72     51.68 o 
 -16   6  11      536.49      431.18     82.33 o 
 -14   6  11      278.95      425.55     81.42 o 
 -12   6  11      690.33      700.60     70.42 o 
 -10   6  11     1634.04     1638.82     89.43 o 
  -8   6  11     3517.19     3521.24     91.87 o 
  -6   6  11     3094.65     3162.26     50.56 o 
  -4   6  11    29582.71    28916.59    463.82 o 
  -2   6  11    29078.13    28572.86    541.63 o 
   0   6  11     9414.45     9689.11    182.48 o 
   2   6  11    24806.46    25881.75    497.66 o 
   4   6  11    10896.35    10734.39    171.16 o 
   6   6  11       12.48       -2.25     13.20 o 
   8   6  11      915.40      956.56     48.65 o 
  10   6  11     1103.42     1341.28     68.93 o 
  12   6  11     4347.54     4499.93    139.31 o 
 -15   7  11     5106.42     5153.85    211.51 o 
 -13   7  11     1575.52     1604.28     92.31 o 
 -11   7  11     5217.72     5039.43    123.53 o 
  -9   7  11       32.06       46.56     21.22 o 
  -7   7  11     4793.54     4960.91     84.13 o 
  -5   7  11      426.95      452.36     28.55 o 
  -3   7  11     1120.38     1098.50     55.76 o 
  -1   7  11     2023.16     1950.83     65.00 o 
   1   7  11    10041.98     9951.74    188.79 o 
   3   7  11     1158.29     1185.82     62.28 o 
   5   7  11     4008.49     3909.67     68.22 o 
   7   7  11      254.48      274.00     29.95 o 
   9   7  11     4996.95     4984.14    136.92 o 
  11   7  11       37.70       49.24     25.38 o 
 -14   8  11     2294.52     2252.58     89.00 o 
 -12   8  11       24.47        8.36     26.54 o 
 -10   8  11     2137.29     2173.85     83.80 o 
  -8   8  11      116.95       99.58     24.28 o 
  -6   8  11      476.71      485.40     20.62 o 
  -4   8  11     1709.46     1700.19    117.00 o 
  -2   8  11      572.57      507.43     36.75 o 
   0   8  11     1388.95     1350.78     58.45 o 
   2   8  11      459.09      443.33     74.79 o 
   4   8  11      619.87      565.32     40.10 o 
   6   8  11      218.63      228.37     23.97 o 
   8   8  11     3894.62     3913.05     93.74 o 
  10   8  11        0.41        1.18     26.74 o 
  12   8  11      361.24      334.22     36.88 o 
 -15   9  11     1712.12     1497.73     85.09 o 
 -13   9  11      245.85      267.17     52.56 o 
 -11   9  11     1093.01     1049.24     61.22 o 
  -9   9  11     5063.88     5141.04    166.25 o 
  -7   9  11     1115.67     1018.58     25.46 o 
  -5   9  11     3491.71     3501.52     42.21 o 
  -3   9  11      947.25      985.72     48.98 o 
  -1   9  11        7.34       12.06     24.38 o 
   1   9  11     3615.02     3545.13    156.93 o 
   3   9  11     1086.67     1181.23     89.49 o 
   5   9  11    10051.58     9758.67    247.00 o 
   7   9  11     2972.97     2680.87    137.20 o 
   9   9  11     4310.19     4365.23    123.17 o 
  11   9  11      221.61      207.52     57.53 o 
 -14  10  11     1149.14     1173.94    114.49 o 
 -12  10  11      932.69      990.40     84.42 o 
 -10  10  11      589.87      499.68     51.38 o 
  -8  10  11     1172.15     1242.22     93.56 o 
  -6  10  11     3231.70     3059.60     62.57 o 
  -4  10  11     5254.86     5102.45     64.72 o 
  -2  10  11     9412.93     9467.59    187.61 o 
   0  10  11       21.66       53.25     43.16 o 
   2  10  11     2832.97     2791.32    124.75 o 
   4  10  11       17.97        2.39     33.68 o 
   6  10  11       98.08       92.55     23.17 o 
   8  10  11      273.13      219.42     55.09 o 
  10  10  11      665.49      644.65     58.19 o 
 -13  11  11      858.78      845.94     79.08 o 
 -11  11  11     3501.27     3495.97    118.16 o 
  -9  11  11      578.19      482.82     45.45 o 
  -7  11  11     1519.95     1470.40     52.86 o 
  -5  11  11      105.11       71.99     14.66 o 
  -3  11  11     2686.91     2404.28     81.29 o 
  -1  11  11      520.91      448.47     66.48 o 
   1  11  11     2110.34     2205.39    146.13 o 
   3  11  11     2032.49     1979.34    148.45 o 
   5  11  11      968.39     1296.14    103.78 o 
   7  11  11      663.83      845.82     95.82 o 
   9  11  11     3038.11     3366.61    205.76 o 
 -10  12  11     1512.89     1492.28     92.15 o 
  -8  12  11      580.88      443.17     62.72 o 
  -6  12  11       43.88       52.50     30.22 o 
  -4  12  11      374.70      325.28     35.99 o 
  -2  12  11       44.76       17.67     27.39 o 
   0  12  11     2030.11     2308.59    179.57 o 
   2  12  11        5.94       21.74     43.58 o 
   4  12  11     1227.24     1465.92    113.90 o 
   6  12  11      436.30      454.00     80.85 o 
   8  12  11     1286.17     1500.89    145.26 o 
  -9  13  11     2661.63     2731.84    336.96 o 
  -7  13  11       16.05       14.82     46.26 o 
  -5  13  11     1340.39     1297.85     73.44 o 
  -3  13  11     1736.47     1690.70    110.43 o 
  -1  13  11        4.92       64.56     48.30 o 
   1  13  11      272.67      416.94     76.95 o 
   3  13  11      914.60     1142.86    150.62 o 
   5  13  11      800.96     1003.32    106.96 o 
  -6  14  11      498.26      453.74    113.80 o 
  -4  14  11     3633.75     3408.13    131.45 o 
  -2  14  11     1023.68     1016.45    103.47 o 
   0  14  11      806.00      971.46    103.74 o 
   2  14  11      382.61      473.44     86.28 o 
   4  14  11        5.74      -11.88     45.67 o 
  -3  15  11     3627.50     3729.45    311.02 o 
  -1  15  11       83.17       62.52     68.00 o 
 -18   0  12      690.09      843.59     98.04 o 
 -16   0  12      227.27      223.95     38.61 o 
 -14   0  12    13872.10    14037.69    251.40 o 
 -12   0  12     6229.60     6387.97    117.78 o 
 -10   0  12      373.27      460.64     30.52 o 
  -8   0  12     5527.35     5892.45    106.83 o 
  -6   0  12     4856.37     4546.26    104.81 o 
  -4   0  12    78489.20    78232.68   1700.00 o 
  -2   0  12    15348.97    15306.68    214.09 o 
   0   0  12     2672.51     3034.21     56.35 o 
   2   0  12    29987.99    28872.79   1252.44 o 
   4   0  12    23704.71    23218.05    473.67 o 
   6   0  12    10004.80     9682.75    200.34 o 
   8   0  12       22.39       22.81     29.74 o 
  10   0  12    22912.45    23475.49    521.62 o 
  12   0  12     5873.48     5919.15    184.96 o 
  14   0  12       26.45       50.38     46.88 o 
 -17   1  12     2184.38     2381.57    106.07 o 
 -15   1  12     6582.26     6530.49    100.52 o 
 -13   1  12      586.97      611.92     28.19 o 
 -11   1  12      567.30      636.50     26.69 o 
  -9   1  12       86.65      114.28     17.22 o 
  -7   1  12       67.56       95.99     20.79 o 
  -5   1  12     1257.51     1177.71     23.46 o 
  -3   1  12     9470.42     9526.29     99.15 o 
  -1   1  12     7955.47     7236.46     80.81 o 
   1   1  12      250.69      290.34     20.35 o 
   3   1  12     9949.17     9962.84    130.77 o 
   5   1  12      800.10      756.64     41.45 o 
   7   1  12     3086.20     3072.70     70.08 o 
   9   1  12      180.87      231.44     30.84 o 
  11   1  12        6.99       25.98     27.35 o 
  13   1  12     2424.62     2495.53     94.60 o 
 -16   2  12      276.64      252.22     32.37 o 
 -14   2  12        2.08       -4.43     19.79 o 
 -12   2  12      283.14      301.55     26.32 o 
 -10   2  12      102.86      100.47     14.50 o 
  -8   2  12       12.53        6.38     12.34 o 
  -6   2  12      184.91      179.82     16.62 o 
  -4   2  12        4.73       29.93     16.90 o 
  -2   2  12      126.60      115.05     12.74 o 
   0   2  12     1600.94     1548.01     33.57 o 
   2   2  12      330.54      467.72     27.96 o 
   4   2  12     2007.25     1994.73     64.79 o 
   6   2  12      899.14      828.59     38.00 o 
   8   2  12     1271.31     1271.29     57.36 o 
  10   2  12     1476.11     1396.67     76.15 o 
  12   2  12        0.98      -25.79     28.44 o 
  14   2  12      209.67      206.93     42.91 o 
 -17   3  12     5707.23     5648.02    212.98 o 
 -15   3  12     1838.31     2099.20    124.33 o 
 -13   3  12      466.48      439.74     25.28 o 
 -11   3  12       35.26       55.91     16.48 o 
  -9   3  12        5.21       -6.40     11.71 o 
  -7   3  12     5680.43     5776.04     86.13 o 
  -5   3  12     5865.36     5703.90     58.48 o 
  -3   3  12    11600.31    11316.65    133.21 o 
  -1   3  12    23551.79    23276.60    321.89 o 
   1   3  12     6090.91     5975.92    101.44 o 
   3   3  12     2374.15     2364.92     38.37 o 
   5   3  12     2816.08     2750.11     55.10 o 
   7   3  12     7424.29     7335.08    125.04 o 
   9   3  12      676.86      609.29     39.79 o 
  11   3  12      126.53      155.10     33.65 o 
  13   3  12     4605.31     4656.04    142.29 o 
 -16   4  12      629.36      679.44     96.79 o 
 -14   4  12     4080.98     4245.28    317.46 o 
 -12   4  12     4531.53     4789.05    102.49 o 
 -10   4  12     2706.12     2906.66    154.10 o 
  -8   4  12     9746.18     9954.01    143.26 o 
  -6   4  12       18.49       24.88     18.67 o 
  -4   4  12    18016.62    17807.49    202.84 o 
  -2   4  12     4669.20     4681.92     87.57 o 
   0   4  12     1220.95     1219.52     58.34 o 
   2   4  12     9009.71     8775.75    148.82 o 
   4   4  12        0.74       30.61     22.54 o 
   6   4  12    19130.50    19133.18    297.07 o 
   8   4  12      646.98      642.49     51.24 o 
  10   4  12    13340.56    13641.37    273.18 o 
  12   4  12     1541.98     1741.81     90.87 o 
 -17   5  12      944.19      966.64    103.58 o 
 -15   5  12     4860.19     5146.81    272.10 o 
 -13   5  12      847.05      889.13     52.24 o 
 -11   5  12     2800.40     2879.51     92.33 o 
  -9   5  12       26.86       31.39     26.54 o 
  -7   5  12     1522.37     1461.55     42.21 o 
  -5   5  12     6742.58     6693.25     99.75 o 
  -3   5  12     1782.80     1777.98     84.04 o 
  -1   5  12     8308.89     8149.91    151.08 o 
   1   5  12      503.95      551.75     35.79 o 
   3   5  12    32658.79    32454.02    456.86 o 
   5   5  12     2242.46     2191.59     95.26 o 
   7   5  12     4847.72     4782.01    104.46 o 
   9   5  12      169.95      220.75     41.29 o 
  11   5  12     1904.26     1994.75     90.49 o 
  13   5  12      563.71      548.20    117.76 o 
 -16   6  12      451.26      406.29    115.13 o 
 -14   6  12     2896.18     2879.59    140.54 o 
 -12   6  12      554.87      595.27     51.97 o 
 -10   6  12     3609.59     3574.75    105.27 o 
  -8   6  12      727.29      802.45     44.40 o 
  -6   6  12       37.71       19.76     19.34 o 
  -4   6  12      261.61      254.43     24.58 o 
  -2   6  12     6210.41     6076.84    116.52 o 
   0   6  12      624.77      614.25     46.81 o 
   2   6  12     3320.48     3239.96     84.57 o 
   4   6  12       87.84       97.07     10.77 o 
   6   6  12      230.32      220.10     18.73 o 
   8   6  12     1548.95     1716.11     69.39 o 
  10   6  12       63.60       67.83     34.32 o 
  12   6  12        0.88        4.30     32.20 o 
 -15   7  12     1614.63     1556.82    251.50 o 
 -13   7  12      891.07      983.69     76.74 o 
 -11   7  12      196.72      244.38     42.90 o 
  -9   7  12     4725.46     4596.64    157.33 o 
  -7   7  12       81.40       74.16     16.79 o 
  -5   7  12     3547.02     3410.07     83.87 o 
  -3   7  12    13637.46    13515.02    221.12 o 
  -1   7  12     5866.06     5651.46    117.42 o 
   1   7  12      440.19      422.55     42.51 o 
   3   7  12     1244.39     1153.93     64.56 o 
   5   7  12     2962.05     2907.97     59.63 o 
   7   7  12     1043.77      960.18     43.27 o 
   9   7  12      610.02      561.39     43.91 o 
  11   7  12      252.76      292.41     35.52 o 
 -14   8  12     1208.65     1088.91     98.36 o 
 -12   8  12     1219.34     1391.63    134.62 o 
 -10   8  12     6029.36     6426.08    186.51 o 
  -8   8  12    16971.90    17972.11    932.73 o 
  -6   8  12       31.51       25.43     13.97 o 
  -4   8  12     7578.74     7537.95    196.74 o 
  -2   8  12     1259.31     1298.98     52.81 o 
   0   8  12     6231.99     6211.94    135.90 o 
   2   8  12     2333.64     2406.17    102.57 o 
   4   8  12     3393.95     3673.35    131.38 o 
   6   8  12    12732.75    12679.86    276.08 o 
   8   8  12      219.97      273.64     30.01 o 
  10   8  12     1797.10     1967.12    101.06 o 
 -13   9  12     2227.04     2128.34    215.88 o 
 -11   9  12     5176.12     5029.41    200.48 o 
  -9   9  12     3616.90     3551.40     74.39 o 
  -7   9  12      171.77      133.99     24.33 o 
  -5   9  12     7550.04     7554.53    141.46 o 
  -3   9  12       17.41       41.51     24.71 o 
  -1   9  12     2400.96     2337.68     77.83 o 
   1   9  12       63.54       50.60     34.29 o 
   3   9  12     4578.16     4935.35    203.57 o 
   5   9  12        1.99       13.54     16.32 o 
   7   9  12      415.88      420.84     52.13 o 
   9   9  12      973.32     1099.67    110.57 o 
 -12  10  12     2080.78     1951.12    157.15 o 
 -10  10  12       45.54       17.33     28.53 o 
  -8  10  12     1635.05     1522.84     94.60 o 
  -6  10  12     1045.83      944.34     66.12 o 
  -4  10  12     1439.29     1445.92     56.00 o 
  -2  10  12     5032.21     5195.26    160.62 o 
   0  10  12     3874.10     3914.53    119.76 o 
   2  10  12     4019.59     4415.36    194.73 o 
   4  10  12      942.88     1025.32     96.15 o 
   6  10  12      130.35      119.48     71.48 o 
   8  10  12      662.38      578.09     88.70 o 
 -11  11  12      156.33      130.02     31.44 o 
  -9  11  12      509.86      544.89     97.22 o 
  -7  11  12       26.87       47.55     52.84 o 
  -5  11  12     1053.29     1026.94     43.90 o 
  -3  11  12      761.55      720.09     46.55 o 
  -1  11  12     1400.07     1469.89     82.00 o 
   1  11  12      191.38      144.50     62.82 o 
   3  11  12     1587.48     2060.35    146.38 o 
   5  11  12     1757.80     1936.72    151.18 o 
   7  11  12       31.49       53.09     53.60 o 
 -10  12  12     4020.95     4444.60    223.14 o 
  -8  12  12     3954.54     4281.01    232.83 o 
  -6  12  12      169.45      159.92     56.13 o 
  -4  12  12     2550.89     2497.46    100.23 o 
  -2  12  12      153.97      179.68     37.97 o 
   0  12  12     1251.22     1419.25    103.16 o 
   2  12  12      337.29      256.63     64.86 o 
   4  12  12     1156.15     1081.03    136.32 o 
   6  12  12     3271.48     3886.10    178.35 o 
  -9  13  12     5430.71     5959.69    318.56 o 
  -7  13  12       62.61       39.95     52.23 o 
  -5  13  12     3413.26     3724.23    163.30 o 
  -3  13  12      137.28      182.04     47.34 o 
  -1  13  12     3574.53     3391.68    138.16 o 
   1  13  12        8.76       -6.47     59.90 o 
   3  13  12     2615.29     2816.37    169.04 o 
   5  13  12      175.50      143.76     64.99 o 
  -6  14  12      327.97      386.29     92.87 o 
  -4  14  12       88.84      137.08     70.63 o 
  -2  14  12     3098.28     3159.00    142.84 o 
   0  14  12      513.59      602.17     87.34 o 
   2  14  12     2273.80     2383.89    153.56 o 
 -17   1  13     4366.13     4042.96    125.04 o 
 -15   1  13       91.04       76.90     18.94 o 
 -13   1  13      156.56      154.22     22.04 o 
 -11   1  13     2145.55     2125.13     48.03 o 
  -9   1  13     1728.64     1713.19     41.66 o 
  -7   1  13     2468.13     2511.37     55.30 o 
  -5   1  13     2039.70     2085.50     44.39 o 
  -3   1  13    14652.71    14931.13    158.69 o 
  -1   1  13    13172.85    12415.92    117.87 o 
   1   1  13     8414.49     8747.72    106.61 o 
   3   1  13      620.40      705.14     33.82 o 
   5   1  13      278.37      286.08     27.97 o 
   7   1  13       47.50       67.05     25.89 o 
   9   1  13     1549.06     1512.34     58.12 o 
  11   1  13     1435.85     1489.57     61.31 o 
  13   1  13     1755.75     1800.22     73.37 o 
 -16   2  13      542.96      530.83     55.92 o 
 -14   2  13    23560.02    24107.14    322.38 o 
 -12   2  13     4569.71     4524.74     71.02 o 
 -10   2  13    10301.11    10887.66    132.16 o 
  -8   2  13      683.93      773.62     29.70 o 
  -6   2  13    17701.31    17809.39    242.97 o 
  -4   2  13       59.26       84.89     12.77 o 
  -2   2  13     2054.94     2069.06     34.76 o 
   0   2  13    31362.46    31380.29    356.25 o 
   2   2  13    13008.39    12777.49    149.82 o 
   4   2  13     3680.79     3645.37     65.46 o 
   6   2  13    17752.51    17343.47    250.70 o 
   8   2  13    10433.94    10403.26    184.62 o 
  10   2  13     7761.71     7389.06    154.53 o 
  12   2  13      324.14      228.83     39.47 o 
 -17   3  13     1951.89     1870.57    122.41 o 
 -15   3  13     1189.34     1149.43     55.43 o 
 -13   3  13      471.68      465.46     22.08 o 
 -11   3  13     2242.25     2264.30     40.55 o 
  -9   3  13      127.80      132.60     16.31 o 
  -7   3  13     5931.75     6119.94     85.70 o 
  -5   3  13     4007.31     4185.82     72.98 o 
  -3   3  13     8839.32     8560.00     86.62 o 
  -1   3  13     2940.29     2776.79     63.96 o 
   1   3  13     7406.19     7335.97    111.80 o 
   3   3  13     3159.80     3001.70     46.54 o 
   5   3  13      936.04      961.68     37.20 o 
   7   3  13     4827.33     4717.97     96.36 o 
   9   3  13     1144.78     1306.38     63.29 o 
  11   3  13     2529.97     2577.53     91.75 o 
  13   3  13     3027.41     3039.12    119.71 o 
 -16   4  13        3.64        9.68     41.73 o 
 -14   4  13      145.53      163.57     31.94 o 
 -12   4  13      800.88      756.86     42.89 o 
 -10   4  13        3.81       15.60     18.39 o 
  -8   4  13      219.92      211.66     25.98 o 
  -6   4  13     7099.72     7036.77    148.85 o 
  -4   4  13     1006.78     1009.86     73.22 o 
  -2   4  13       82.62       93.73     23.48 o 
   0   4  13    14877.64    15284.68    221.01 o 
   2   4  13      598.38      787.18    134.58 o 
   4   4  13     2204.37     1896.76     53.94 o 
   6   4  13     2732.34     2599.59     75.13 o 
   8   4  13     1635.49     1615.65     73.40 o 
  10   4  13      453.21      494.59     77.70 o 
  12   4  13      323.19      317.09     70.97 o 
 -15   5  13        0.31       22.36     52.86 o 
 -13   5  13     3277.98     3392.79    104.02 o 
 -11   5  13     1047.23     1021.33     54.72 o 
  -9   5  13     1696.83     1767.19     66.38 o 
  -7   5  13       51.02       81.13     12.27 o 
  -5   5  13     7464.93     7280.39    126.92 o 
  -3   5  13    10787.33    10678.17    272.34 o 
  -1   5  13    15862.37    15901.98    282.98 o 
   1   5  13     1319.22     1376.43     49.76 o 
   3   5  13      177.67      237.93     25.73 o 
   5   5  13      727.14      716.44     41.84 o 
   7   5  13      611.58      607.18     58.63 o 
   9   5  13      688.99      778.10     62.49 o 
  11   5  13     2385.63     2378.42    120.89 o 
 -16   6  13        1.52       -4.10     53.81 o 
 -14   6  13    13273.73    13366.56    354.08 o 
 -12   6  13        0.54       12.53     32.39 o 
 -10   6  13    11945.79    12572.57    249.73 o 
  -8   6  13       98.08      132.27     23.12 o 
  -6   6  13       28.04        2.93     10.63 o 
  -4   6  13     3768.73     3824.44    104.84 o 
  -2   6  13     1639.61     1622.51     55.56 o 
   0   6  13     5079.76     4937.28    131.82 o 
   2   6  13     3720.86     3887.94     91.96 o 
   4   6  13     6885.70     7026.27    150.79 o 
   6   6  13    18312.28    17896.79    430.28 o 
   8   6  13     4710.94     4769.49    163.18 o 
  10   6  13     1768.32     1792.50     78.31 o 
  12   6  13      715.22      704.84     66.37 o 
 -15   7  13      983.51      988.92    129.99 o 
 -13   7  13      586.95      578.40     50.99 o 
 -11   7  13     1389.90     1410.34     96.68 o 
  -9   7  13       29.45        8.47     28.61 o 
  -7   7  13    10894.60    10858.19    183.33 o 
  -5   7  13      166.32      192.38     39.01 o 
  -3   7  13     7159.10     7484.53    172.05 o 
  -1   7  13      237.23      255.67     42.67 o 
   1   7  13    11350.73    11604.08    241.72 o 
   3   7  13      290.19      307.85     44.87 o 
   5   7  13     3762.06     3878.74    105.38 o 
   7   7  13     2961.84     3174.30    132.62 o 
   9   7  13     2358.25     2268.32    131.81 o 
  11   7  13     1832.59     1770.37     90.69 o 
 -14   8  13      473.82      444.08     80.66 o 
 -12   8  13       27.90      -14.45     36.10 o 
 -10   8  13     1838.87     1961.49    146.40 o 
  -8   8  13      587.67      627.03     49.01 o 
  -6   8  13     4976.47     4859.19    113.54 o 
  -4   8  13      601.96      624.99     36.73 o 
  -2   8  13     3847.02     3815.90    113.87 o 
   0   8  13       40.06       48.08     35.47 o 
   2   8  13      886.96     1029.01     71.81 o 
   4   8  13      787.40      913.17     71.13 o 
   6   8  13      418.82      515.15     77.96 o 
   8   8  13      139.89      152.19     40.11 o 
  10   8  13        3.89        2.85     36.00 o 
 -13   9  13     1804.13     1546.61    165.12 o 
 -11   9  13     1283.42     1349.68    112.83 o 
  -9   9  13     3323.56     3216.97    109.32 o 
  -7   9  13      926.89      901.86     48.67 o 
  -5   9  13      399.38      386.34     43.40 o 
  -3   9  13     2243.98     2165.48    124.02 o 
  -1   9  13     6507.94     6910.44    196.64 o 
   1   9  13      563.85      577.00     71.41 o 
   3   9  13      387.71      424.17     54.30 o 
   5   9  13     1573.58     1744.01    112.02 o 
   7   9  13       71.55       86.25     46.79 o 
   9   9  13      251.11      236.77     98.47 o 
 -12  10  13      557.10      424.18    110.82 o 
 -10  10  13     6625.75     6894.63    257.47 o 
  -8  10  13      142.70      189.26     65.62 o 
  -6  10  13      223.88      242.76     32.95 o 
  -4  10  13     2922.18     2695.31    134.88 o 
  -2  10  13       62.89       28.04     38.24 o 
   0  10  13     1543.67     1546.97     89.47 o 
   2  10  13      375.17      482.71     56.36 o 
   4  10  13     5191.57     5763.42    168.98 o 
   6  10  13     3556.71     3827.35    143.53 o 
   8  10  13      365.92      378.86     89.39 o 
 -11  11  13      424.70      390.14    169.63 o 
  -9  11  13      543.49      633.21    129.55 o 
  -7  11  13     5313.88     5713.64    189.89 o 
  -5  11  13      805.98      735.77     96.92 o 
  -3  11  13     2706.85     2598.76    113.73 o 
  -1  11  13     1072.98      999.17     65.31 o 
   1  11  13     5194.22     5559.62    171.38 o 
   3  11  13      633.57      729.82     76.92 o 
   5  11  13      749.48      843.53    100.00 o 
   7  11  13      208.90      121.47     61.48 o 
 -10  12  13      709.72      755.78    112.58 o 
  -8  12  13      595.45      765.61    108.24 o 
  -6  12  13     1212.89     1342.59    124.24 o 
  -4  12  13     1461.94     1392.78     76.68 o 
  -2  12  13     3514.69     3635.17    205.67 o 
   0  12  13        1.63       -9.27     34.86 o 
   2  12  13      998.86     1249.19     82.21 o 
   4  12  13     1778.67     1826.26    130.01 o 
   6  12  13       12.34       30.36     68.42 o 
  -7  13  13     1189.59     1215.48    108.06 o 
  -5  13  13       10.16       31.01     49.38 o 
  -3  13  13     2612.31     2818.38    149.76 o 
  -1  13  13     1920.96     2083.70    117.12 o 
   1  13  13        2.27      -23.94     36.75 o 
   3  13  13       14.28        1.62     45.25 o 
  -4  14  13      168.48       91.99     75.90 o 
  -2  14  13       27.25       49.31     35.43 o 
   0  14  13      420.08      329.57     56.72 o 
 -16   0  14    10463.99    10431.03    227.16 o 
 -14   0  14     4129.67     4256.66    114.94 o 
 -12   0  14       90.52      116.94     28.27 o 
 -10   0  14     2449.97     2676.16     75.02 o 
  -8   0  14      204.23      234.11     27.81 o 
  -6   0  14     8933.34     9401.64    187.65 o 
  -4   0  14      609.82      530.70     49.05 o 
  -2   0  14    26420.77    25955.61    389.38 o 
   0   0  14    40316.24    39918.48    633.49 o 
   2   0  14     6352.21     6354.98    134.17 o 
   4   0  14     1960.58     1941.93     99.54 o 
   6   0  14      529.83      567.82     51.76 o 
   8   0  14     4151.74     4006.88    209.04 o 
  10   0  14     2355.01     2575.17    166.14 o 
  12   0  14      709.71      829.67    122.99 o 
 -17   1  14      766.80      661.50     59.43 o 
 -15   1  14      865.74      883.78     33.50 o 
 -13   1  14     6591.95     6917.36    110.11 o 
 -11   1  14     3504.71     3626.96     64.55 o 
  -9   1  14    11528.03    12256.48    157.75 o 
  -7   1  14     2482.59     2728.27     52.21 o 
  -5   1  14       58.81       60.97     12.01 o 
  -3   1  14      959.74      981.08     33.64 o 
  -1   1  14      185.93      186.66     15.84 o 
   1   1  14      218.01      216.26     18.64 o 
   3   1  14     7588.02     7488.29    107.86 o 
   5   1  14       69.95      147.01     36.54 o 
   7   1  14    11356.90    11250.67    199.56 o 
   9   1  14      163.06      153.25     32.92 o 
  11   1  14     4589.18     4439.97    158.14 o 
 -16   2  14      368.78      340.37     48.69 o 
 -14   2  14      122.84      111.14     17.41 o 
 -12   2  14      868.45      819.42     28.09 o 
 -10   2  14       40.17       46.11     17.45 o 
  -8   2  14     1378.73     1387.04     37.12 o 
  -6   2  14     1826.73     1922.26     85.55 o 
  -4   2  14      609.41      645.24     24.17 o 
  -2   2  14      890.83      887.84     22.76 o 
   0   2  14     2037.02     2047.43     65.34 o 
   2   2  14      661.65      709.98     33.39 o 
   4   2  14     1683.35     1544.20     42.00 o 
   6   2  14      102.77       80.77     21.15 o 
   8   2  14      194.22      177.58     30.28 o 
  10   2  14       62.08       55.71     34.03 o 
  12   2  14        3.35       11.01     26.39 o 
 -15   3  14      215.46      158.42     35.57 o 
 -13   3  14     7398.85     7500.45    130.38 o 
 -11   3  14     3698.03     3792.34     58.74 o 
  -9   3  14     9162.87     9516.26    155.34 o 
  -7   3  14      258.67      287.41     23.51 o 
  -5   3  14       13.91       26.09      9.68 o 
  -3   3  14     1084.27     1022.51     46.13 o 
  -1   3  14      188.49      212.40     30.93 o 
   1   3  14     5033.44     4767.39     80.62 o 
   3   3  14     4566.68     4245.20     62.98 o 
   5   3  14     2586.99     2426.75     69.35 o 
   7   3  14     5103.08     4933.46    119.70 o 
   9   3  14       15.20       -7.37     25.15 o 
  11   3  14     4267.31     4080.10    119.50 o 
 -16   4  14     6277.78     6292.03    219.09 o 
 -14   4  14     2176.71     2247.42     89.85 o 
 -12   4  14     1444.50     1534.29     47.75 o 
 -10   4  14       24.88       57.96     22.27 o 
  -8   4  14     4931.76     4891.02     75.23 o 
  -6   4  14     3468.19     3309.70     71.79 o 
  -4   4  14     9285.18     9162.59    169.68 o 
  -2   4  14     4082.69     4288.11     98.32 o 
   0   4  14    24180.23    24752.51    379.24 o 
   2   4  14      685.72      683.65     46.07 o 
   4   4  14     3097.40     2973.07    119.07 o 
   6   4  14      873.38      779.06     45.58 o 
   8   4  14     1456.76     1485.61     74.70 o 
  10   4  14     3676.20     3670.45    115.35 o 
  12   4  14      228.07      181.79     64.76 o 
 -15   5  14     1378.64     1399.40    119.14 o 
 -13   5  14     1702.46     1733.75     67.44 o 
 -11   5  14     3358.08     3436.62     79.83 o 
  -9   5  14     2241.90     2220.68     96.60 o 
  -7   5  14     5428.37     5322.44     78.16 o 
  -5   5  14      336.17      384.55     27.13 o 
  -3   5  14       77.20      135.39     29.05 o 
  -1   5  14       70.65       79.32     26.92 o 
   1   5  14      692.03      689.73     40.75 o 
   3   5  14      689.36      802.73     53.11 o 
   5   5  14      327.30      297.38     28.38 o 
   7   5  14     3206.99     3139.21     87.49 o 
   9   5  14       23.24       26.31     31.42 o 
  11   5  14     1233.18     1255.08    189.27 o 
 -14   6  14      135.70      205.50     61.35 o 
 -12   6  14      752.41      798.39     52.87 o 
 -10   6  14       26.17       27.09     18.39 o 
  -8   6  14      706.30      794.41     38.12 o 
  -6   6  14     1745.39     1624.33     55.47 o 
  -4   6  14      186.76      208.23     26.12 o 
  -2   6  14      258.32      238.10     31.97 o 
   0   6  14      901.49      879.28     55.76 o 
   2   6  14     1097.56     1111.71     54.52 o 
   4   6  14     1586.85     1639.35     77.39 o 
   6   6  14     4502.28     4076.80    189.20 o 
   8   6  14       18.92       19.71     18.42 o 
  10   6  14       10.51       18.36     30.96 o 
 -15   7  14       31.18       43.07     45.28 o 
 -13   7  14     5263.15     5172.83    194.67 o 
 -11   7  14     2198.37     2272.38    144.15 o 
  -9   7  14     3449.56     3389.12     83.28 o 
  -7   7  14     1571.88     1643.22    138.88 o 
  -5   7  14      148.72      111.28     29.08 o 
  -3   7  14     6992.96     6974.16    151.13 o 
  -1   7  14        0.02       -2.47     24.62 o 
   1   7  14       18.58      -28.55     31.12 o 
   3   7  14     1374.22     1453.84     90.15 o 
   5   7  14      389.40      453.69     50.05 o 
   7   7  14     2947.46     3063.85    125.89 o 
   9   7  14      850.48      796.14    170.72 o 
 -14   8  14     1223.39     1288.65    134.85 o 
 -12   8  14       19.54      -20.15     58.03 o 
 -10   8  14      378.31      337.76     65.38 o 
  -8   8  14       58.66       52.43     14.40 o 
  -6   8  14     2795.63     2536.63     64.62 o 
  -4   8  14     4070.40     4061.50    236.91 o 
  -2   8  14     1016.30     1094.07     58.73 o 
   0   8  14     9320.30     9849.95    216.94 o 
   2   8  14      198.90      260.78     47.96 o 
   4   8  14     2913.45     3184.18    116.38 o 
   6   8  14      997.48      979.51     78.11 o 
   8   8  14       18.75       51.56     34.26 o 
 -13   9  14     1364.86     1155.05    292.31 o 
 -11   9  14     1596.30     1745.50    131.95 o 
  -9   9  14      845.44     1211.59    159.34 o 
  -7   9  14     7693.33     7851.71    324.30 o 
  -5   9  14     4667.32     4619.56    195.39 o 
  -3   9  14      915.25      824.64     47.69 o 
  -1   9  14     3227.34     3298.27    111.44 o 
   1   9  14      157.59      199.61     43.61 o 
   3   9  14     2170.72     2175.89    107.92 o 
   5   9  14       54.27       57.33     51.22 o 
   7   9  14     2763.96     2733.39    140.13 o 
 -12  10  14     1405.37     1801.32    427.69 o 
 -10  10  14       86.61       63.70     58.62 o 
  -8  10  14     2232.81     2522.80    193.99 o 
  -6  10  14       78.45       89.42     34.02 o 
  -4  10  14      355.60      346.93     35.60 o 
  -2  10  14      245.76      214.39     38.65 o 
   0  10  14      139.36       88.84     37.51 o 
   2  10  14     2590.79     2497.70    123.61 o 
   4  10  14      872.87     1098.71    107.15 o 
   6  10  14     4929.94     5282.55    193.97 o 
 -11  11  14      361.85      302.51    262.17 o 
  -9  11  14     1265.00     1368.62    125.55 o 
  -7  11  14      319.70      387.35     69.02 o 
  -5  11  14     1052.34      982.73     83.18 o 
  -3  11  14      918.57      886.03     73.14 o 
  -1  11  14     2934.37     2907.92    134.10 o 
   1  11  14       87.21      117.12     45.27 o 
   3  11  14        1.94       23.89     39.02 o 
   5  11  14       82.20       85.96     49.97 o 
  -8  12  14       56.49       62.56     88.73 o 
  -6  12  14     2998.85     3180.52    153.77 o 
  -4  12  14     1504.72     1433.84    101.57 o 
  -2  12  14     2291.88     2369.57    138.46 o 
   0  12  14     6122.65     6093.39    172.31 o 
   2  12  14       35.88       38.91     42.38 o 
   4  12  14     2096.72     2090.13    134.32 o 
  -5  13  14     3837.31     4125.80    216.62 o 
  -3  13  14      185.06      206.32     41.27 o 
  -1  13  14     3291.65     3287.22    134.37 o 
   1  13  14       16.15       -0.22     47.19 o 
 -15   1  15       15.60       50.68     38.11 o 
 -13   1  15     5804.52     6024.96     99.53 o 
 -11   1  15     1619.24     1566.73     38.93 o 
  -9   1  15     7903.28     7852.94    111.83 o 
  -7   1  15      577.26      553.62     27.05 o 
  -5   1  15     3274.38     3111.57     47.70 o 
  -3   1  15     1725.39     1629.74     37.63 o 
  -1   1  15      954.13     1036.32     41.54 o 
   1   1  15     6776.82     6562.25     76.50 o 
   3   1  15      139.92      113.42     20.14 o 
   5   1  15     2456.93     2518.68    104.35 o 
   7   1  15     6659.42     6330.76    233.15 o 
   9   1  15      308.38      276.44     35.02 o 
  11   1  15      175.05      144.24     37.85 o 
 -16   2  15      263.95      306.31     46.83 o 
 -14   2  15     1752.32     1705.92     64.70 o 
 -12   2  15      908.63      849.82     34.98 o 
 -10   2  15    10047.14    10667.35    139.93 o 
  -8   2  15      774.88      822.49     32.38 o 
  -6   2  15    18880.36    19227.28    241.07 o 
  -4   2  15     7118.13     6712.21     69.77 o 
  -2   2  15     8667.19     8959.66    131.10 o 
   0   2  15      431.13      368.41     13.63 o 
   2   2  15     1218.16     1233.44     30.31 o 
   4   2  15     2441.23     2301.14     94.87 o 
   6   2  15     1087.45      933.92     45.14 o 
   8   2  15     7258.19     7136.66    252.79 o 
  10   2  15     3085.67     3173.16     92.15 o 
 -15   3  15      630.29      697.73     61.88 o 
 -13   3  15     4642.14     4649.39     89.30 o 
 -11   3  15       17.51       28.78     17.08 o 
  -9   3  15     9633.34     9989.54    137.00 o 
  -7   3  15      917.80      926.85     32.34 o 
  -5   3  15      328.14      357.41     17.75 o 
  -3   3  15      871.55     1118.03     51.65 o 
  -1   3  15       15.58       37.58     21.17 o 
   1   3  15     5768.42     5200.04    116.90 o 
   3   3  15     1287.55     1148.47     45.19 o 
   5   3  15     1424.92     1420.91     58.48 o 
   7   3  15     1772.50     1624.21     74.99 o 
   9   3  15     2662.40     2463.74     75.59 o 
  11   3  15        0.74        6.59     24.13 o 
 -14   4  15      484.45      440.49     48.11 o 
 -12   4  15      238.87      217.39     25.34 o 
 -10   4  15        5.00       -0.78     14.84 o 
  -8   4  15      643.70      617.36     32.37 o 
  -6   4  15      391.32      423.63     17.88 o 
  -4   4  15      179.95      163.77     24.39 o 
  -2   4  15     1770.07     1701.56     61.22 o 
   0   4  15      352.57      322.10     36.38 o 
   2   4  15     1885.59     1916.29     65.30 o 
   4   4  15      404.74      448.85     31.22 o 
   6   4  15      946.92      890.89     64.07 o 
   8   4  15       16.72       11.24     29.71 o 
  10   4  15       23.82        1.92     28.29 o 
 -15   5  15     1802.21     1725.84     80.34 o 
 -13   5  15     6366.03     6563.75    141.11 o 
 -11   5  15       57.43       60.82     23.44 o 
  -9   5  15      909.73      899.03     30.69 o 
  -7   5  15     1448.51     1402.40     38.51 o 
  -5   5  15     4988.96     4996.00     93.12 o 
  -3   5  15      249.68      256.40     30.13 o 
  -1   5  15        0.70        1.48     24.24 o 
   1   5  15     4798.43     4654.25    109.49 o 
   3   5  15     2604.40     2702.59     79.43 o 
   5   5  15     1848.33     2009.90    134.88 o 
   7   5  15     3184.47     2802.22    176.69 o 
   9   5  15      128.24       36.78     33.18 o 
 -14   6  15       63.58       79.78     28.60 o 
 -12   6  15     1709.02     1716.58     86.03 o 
 -10   6  15     7175.37     7401.24    152.94 o 
  -8   6  15     1997.18     2380.96    275.11 o 
  -6   6  15    14712.59    15073.23    288.10 o 
  -4   6  15        4.77       12.52     24.98 o 
  -2   6  15    13769.33    14099.30    337.34 o 
   0   6  15      325.60      323.29     42.76 o 
   2   6  15      895.55      869.41     49.98 o 
   4   6  15     1326.15     1349.41     75.57 o 
   6   6  15      382.59      404.57     49.57 o 
   8   6  15     2229.07     2399.43    108.22 o 
  10   6  15     1144.19     1176.53    364.69 o 
 -13   7  15     4721.10     4655.73    221.74 o 
 -11   7  15       27.63       15.28     19.38 o 
  -9   7  15     2048.34     1962.55    110.89 o 
  -7   7  15      652.36      671.60     62.30 o 
  -5   7  15     2115.40     2045.39     59.31 o 
  -3   7  15      488.07      452.44     39.99 o 
  -1   7  15       30.02       24.79     35.00 o 
   1   7  15     7431.80     7338.62    166.22 o 
   3   7  15     3016.37     3170.64    144.16 o 
   5   7  15     1130.94     1200.00     68.90 o 
   7   7  15     1460.36     1453.58     75.39 o 
   9   7  15     4096.80     4141.10    161.47 o 
 -12   8  15     1629.29     1800.69    220.56 o 
 -10   8  15      234.22      288.51     66.78 o 
  -8   8  15     2562.83     2360.97     53.10 o 
  -6   8  15      981.27      908.88     51.99 o 
  -4   8  15       87.95       99.37     34.37 o 
  -2   8  15       45.09       98.08     30.67 o 
   0   8  15     2059.70     1927.03     77.99 o 
   2   8  15     1671.50     1879.64    127.16 o 
   4   8  15      676.61      763.66     77.78 o 
   6   8  15      650.78      626.40    136.87 o 
   8   8  15     1430.88     1369.63    232.55 o 
 -11   9  15      477.90      430.53    153.70 o 
  -9   9  15      785.88      893.03     97.81 o 
  -7   9  15     1085.96     1065.63     80.88 o 
  -5   9  15     2392.20     2150.91     67.38 o 
  -3   9  15     2401.27     2368.15    158.56 o 
  -1   9  15     1055.99     1112.81     64.95 o 
   1   9  15     8399.10     8307.83    235.37 o 
   3   9  15       87.90       50.70     46.77 o 
   5   9  15      310.28      246.96     55.59 o 
   7   9  15     1974.05     1861.18    153.89 o 
 -10  10  15     3702.30     4132.53    368.68 o 
  -8  10  15       19.33        3.39     51.35 o 
  -6  10  15     2983.41     3020.60    119.93 o 
  -4  10  15      188.12      173.20     41.94 o 
  -2  10  15     5481.19     5542.16    152.04 o 
   0  10  15     2846.95     3020.38    108.59 o 
   2  10  15       22.71      -17.42     36.05 o 
   4  10  15      894.31     1022.91    100.97 o 
   6  10  15      701.51      735.78    109.73 o 
  -9  11  15      450.63      522.53    188.70 o 
  -7  11  15      379.61      464.33     74.46 o 
  -5  11  15     1214.76     1211.59     66.63 o 
  -3  11  15     1998.42     1845.10     74.99 o 
  -1  11  15      430.03      463.21     57.27 o 
   1  11  15     5292.74     5964.53    256.95 o 
   3  11  15      314.45      289.23     63.92 o 
   5  11  15     3709.29     3929.21    185.60 o 
  -6  12  15      383.70      493.19     81.69 o 
  -4  12  15      277.48      289.10     66.85 o 
  -2  12  15       78.39       89.30     46.43 o 
   0  12  15      668.45      667.13     97.71 o 
   2  12  15     2152.60     2329.62    134.59 o 
 -16   0  16     5806.91     5925.12    248.88 o 
 -14   0  16     1541.71     1463.63     94.53 o 
 -12   0  16    10630.71    11080.42    221.98 o 
 -10   0  16     4525.50     4538.30     97.12 o 
  -8   0  16    30579.65    32435.02    625.53 o 
  -6   0  16     3635.71     3505.43    136.31 o 
  -4   0  16      729.64      620.21     49.18 o 
  -2   0  16      475.82      506.50     29.96 o 
   0   0  16     3681.69     3601.37     82.45 o 
   2   0  16     1569.90     1523.95     58.66 o 
   4   0  16     4271.21     4011.45    315.13 o 
   6   0  16     3366.51     3045.63    273.74 o 
   8   0  16    17112.85    15939.27   1192.74 o 
  10   0  16      122.91       98.26     45.50 o 
 -15   1  16     1565.58     1567.23     67.27 o 
 -13   1  16       13.51       29.65     19.11 o 
 -11   1  16      377.42      429.74     26.70 o 
  -9   1  16      561.55      652.26     41.27 o 
  -7   1  16      837.71      872.33     29.26 o 
  -5   1  16     5429.79     5469.80     76.27 o 
  -3   1  16     4134.34     4168.95     63.37 o 
  -1   1  16      574.41      637.62     24.13 o 
   1   1  16     2244.97     2140.48     43.40 o 
   3   1  16       27.10       56.39     19.53 o 
   5   1  16      481.09      466.08     31.33 o 
   7   1  16       94.57       99.90     24.56 o 
   9   1  16      564.70      600.70     41.24 o 
 -14   2  16       26.92       44.70     29.80 o 
 -12   2  16      463.93      474.82     26.97 o 
 -10   2  16       16.19        9.92     17.19 o 
  -8   2  16     1142.39     1122.39     41.48 o 
  -6   2  16      418.24      420.53     22.05 o 
  -4   2  16     1949.93     1911.17     40.30 o 
  -2   2  16      577.86      540.19     25.56 o 
   0   2  16     2289.99     2148.04     38.61 o 
   2   2  16       82.10       71.62     14.68 o 
   4   2  16      802.41      758.40     73.08 o 
   6   2  16      361.32      368.26     32.83 o 
   8   2  16       91.26       81.33     26.22 o 
  10   2  16       83.85       73.31     29.35 o 
 -15   3  16      305.13      257.60     63.32 o 
 -13   3  16      481.39      505.23     39.19 o 
 -11   3  16       48.30       42.74     16.03 o 
  -9   3  16      296.84      388.51     39.56 o 
  -7   3  16     1256.64     1181.39     38.38 o 
  -5   3  16     5667.06     5628.23     66.92 o 
  -3   3  16     5755.38     5734.30    106.29 o 
  -1   3  16     1555.95     1744.36     65.29 o 
   1   3  16     5598.02     5642.70    140.78 o 
   3   3  16        3.76        8.02      9.17 o 
   5   3  16       78.79       88.04     21.00 o 
   7   3  16        3.59       -2.60     18.88 o 
   9   3  16     1226.23     1229.05    108.44 o 
 -14   4  16       34.47       12.87     23.92 o 
 -12   4  16     8589.82     8998.78    141.15 o 
 -10   4  16     6189.71     6310.85    115.12 o 
  -8   4  16    15537.48    16019.95    445.62 o 
  -6   4  16     2086.74     1946.46     42.53 o 
  -4   4  16      165.75      166.84     26.00 o 
  -2   4  16      478.30      479.68     43.77 o 
   0   4  16      676.99      748.89     44.43 o 
   2   4  16     7727.73     7884.53    165.21 o 
   4   4  16     1546.35     1516.18     67.29 o 
   6   4  16     1864.59     1480.00    139.45 o 
   8   4  16     9495.82     9649.32    390.76 o 
  10   4  16       33.56       25.42     39.41 o 
 -13   5  16      106.03      133.91     30.48 o 
 -11   5  16      249.74      293.39     52.53 o 
  -9   5  16     2686.33     2868.59     79.78 o 
  -7   5  16     5356.18     4953.80     84.75 o 
  -5   5  16     2400.60     2435.49     98.45 o 
  -3   5  16     7684.56     7554.56    169.74 o 
  -1   5  16    10980.21    11133.51    209.15 o 
   1   5  16    13437.63    13326.60    235.88 o 
   3   5  16     2888.33     2835.92     84.35 o 
   5   5  16      872.65      835.12     58.30 o 
   7   5  16     2251.95     2068.01     94.60 o 
   9   5  16      142.02      180.19     56.28 o 
 -14   6  16     1564.19     1524.60     73.39 o 
 -12   6  16      558.31      617.97     45.85 o 
 -10   6  16      244.86      482.66     75.47 o 
  -8   6  16     1683.70     1728.12    105.51 o 
  -6   6  16       49.34      113.62     34.34 o 
  -4   6  16      532.25      572.29     38.40 o 
  -2   6  16       95.79       71.56     31.10 o 
   0   6  16     1415.13     1407.01     81.23 o 
   2   6  16      503.71      518.37     83.42 o 
   4   6  16      566.25      683.97     52.76 o 
   6   6  16      811.74     1000.21     77.98 o 
   8   6  16      488.23      376.19    102.23 o 
 -13   7  16     1680.37     1849.04    143.32 o 
 -11   7  16     1485.55     1653.50    310.89 o 
  -9   7  16     1572.27     1673.24    121.81 o 
  -7   7  16      812.63      752.85     78.70 o 
  -5   7  16     7041.23     6736.34    135.73 o 
  -3   7  16       37.92       22.69     32.94 o 
  -1   7  16     4559.18     4674.70    168.94 o 
   1   7  16     4490.68     4662.84    139.96 o 
   3   7  16        0.73      -14.25     32.48 o 
   5   7  16      118.09       80.29     37.95 o 
   7   7  16       94.92       51.02     37.10 o 
 -12   8  16     7533.84     8039.10    709.71 o 
 -10   8  16     6571.32     6933.53    302.95 o 
  -8   8  16     5015.80     5427.16    652.14 o 
  -6   8  16        7.99       21.05     19.33 o 
  -4   8  16     3007.13     2911.70    118.05 o 
  -2   8  16        1.71       21.94     32.12 o 
   0   8  16      115.84      131.78     41.78 o 
   2   8  16     6614.83     6713.80    194.18 o 
   4   8  16     4939.39     5096.52    171.77 o 
   6   8  16       95.56       63.20     60.72 o 
 -11   9  16      691.46      743.72    180.76 o 
  -9   9  16     1310.92     1637.97    163.37 o 
  -7   9  16     3175.29     3170.22    178.81 o 
  -5   9  16       16.93        3.92     22.88 o 
  -3   9  16     3619.45     3673.27    170.13 o 
  -1   9  16     3950.97     4036.95    161.89 o 
   1   9  16     3680.51     3813.28    156.22 o 
   3   9  16     1764.73     1918.00     99.07 o 
   5   9  16     1154.29     1256.86    109.31 o 
 -10  10  16        5.55     -106.06    124.64 o 
  -8  10  16      955.38     1166.50    127.92 o 
  -6  10  16      716.80      640.35     51.64 o 
  -4  10  16     4136.19     3956.76    139.38 o 
  -2  10  16      125.57      144.76     46.71 o 
   0  10  16     2719.28     2733.77    128.83 o 
   2  10  16      176.42      198.04     50.86 o 
   4  10  16       20.87       49.12     58.77 o 
  -7  11  16      198.09      208.88     63.88 o 
  -5  11  16     2885.97     2911.74    146.74 o 
  -3  11  16      411.19      317.29     48.96 o 
  -1  11  16      505.26      476.63     57.52 o 
   1  11  16     1152.93     1109.70     89.04 o 
   3  11  16      864.47      843.77     90.45 o 
  -4  12  16      232.36      244.46     51.00 o 
  -2  12  16       14.39       38.45     33.54 o 
 -15   1  17      248.55      269.51     42.10 o 
 -13   1  17       95.71       98.41     25.04 o 
 -11   1  17     1900.44     1952.46     52.17 o 
  -9   1  17    10848.77    11454.24    154.70 o 
  -7   1  17      720.71      789.93     62.28 o 
  -5   1  17    13675.83    13276.51    171.14 o 
  -3   1  17      441.22      440.33     25.00 o 
  -1   1  17     6688.17     6740.43     77.38 o 
   1   1  17      330.88      345.30     20.73 o 
   3   1  17      182.87      233.97     21.09 o 
   5   1  17     1103.60      946.38     50.99 o 
   7   1  17      309.00      308.98     36.32 o 
   9   1  17     2694.98     2512.26    119.99 o 
 -14   2  17     3118.96     3315.43    110.23 o 
 -12   2  17     6090.08     6172.97     97.81 o 
 -10   2  17     1869.66     1785.07     46.55 o 
  -8   2  17      831.50      866.10     32.70 o 
  -6   2  17     5575.43     5520.01     73.68 o 
  -4   2  17      474.29      453.73     19.46 o 
  -2   2  17    16083.48    15620.31    163.04 o 
   0   2  17      585.79      552.45     20.39 o 
   2   2  17    18157.86    17771.45    240.98 o 
   4   2  17       63.17       63.27     16.01 o 
   6   2  17     2240.47     2065.17    147.95 o 
   8   2  17       42.14       51.01     25.89 o 
 -13   3  17      364.50      403.23     38.21 o 
 -11   3  17      748.55      793.01     35.14 o 
  -9   3  17    10033.40    10279.30    186.76 o 
  -7   3  17      576.83      625.22     23.83 o 
  -5   3  17     9908.53     9611.17    164.90 o 
  -3   3  17       48.75       55.97     27.79 o 
  -1   3  17      925.79      993.25     47.16 o 
   1   3  17      468.47      460.03     40.57 o 
   3   3  17      925.27      825.51     51.29 o 
   5   3  17      609.91      486.67     35.85 o 
   7   3  17       55.11       49.63     22.97 o 
   9   3  17     5185.58     5003.70    274.47 o 
 -14   4  17      237.45      230.28     39.15 o 
 -12   4  17      200.35      250.65     29.27 o 
 -10   4  17      697.54      695.24     64.41 o 
  -8   4  17       54.40       41.78     15.15 o 
  -6   4  17       82.30       93.07     26.00 o 
  -4   4  17      607.43      548.78     36.82 o 
  -2   4  17      224.28      230.78     34.57 o 
   0   4  17       32.69       13.45     23.41 o 
   2   4  17      210.35      227.73     40.61 o 
   4   4  17     1781.89     1783.86     88.53 o 
   6   4  17      215.43      230.06     44.43 o 
   8   4  17      553.94      484.58    106.19 o 
 -13   5  17      270.06      209.43     36.98 o 
 -11   5  17     1256.29     1174.15    134.76 o 
  -9   5  17    11703.59    12324.11    338.26 o 
  -7   5  17     2362.44     2150.05     95.42 o 
  -5   5  17     2854.98     2731.31     95.47 o 
  -3   5  17      371.20      396.42     36.99 o 
  -1   5  17      100.16      121.48     32.43 o 
   1   5  17      841.16      915.07     51.45 o 
   3   5  17     2458.51     2410.68    107.16 o 
   5   5  17     1303.39     1410.98     96.32 o 
   7   5  17     1094.84     1119.77    189.88 o 
 -12   6  17     2516.19     2646.14    150.11 o 
 -10   6  17      463.94      536.80     74.18 o 
  -8   6  17        5.63        6.25     40.56 o 
  -6   6  17       19.83       40.96     20.97 o 
  -4   6  17     1428.93     1462.41     62.57 o 
  -2   6  17     5560.69     5668.73    137.63 o 
   0   6  17      753.78      795.74     55.17 o 
   2   6  17    11815.22    12490.16    266.15 o 
   4   6  17      127.83       88.80     40.20 o 
   6   6  17     2100.97     2071.90    103.31 o 
 -11   7  17      915.61     1017.95    170.37 o 
  -9   7  17     5103.28     5366.69    309.27 o 
  -7   7  17     1449.80     1398.15     61.99 o 
  -5   7  17     1697.58     1751.75     96.20 o 
  -3   7  17      233.79      231.38     36.87 o 
  -1   7  17     1518.85     1364.01     68.43 o 
   1   7  17      578.04      609.83     62.53 o 
   3   7  17       10.00      -13.08     35.00 o 
   5   7  17     2509.61     2496.70    104.92 o 
   7   7  17        7.42        8.44     38.77 o 
 -10   8  17     3320.93     3652.59    304.13 o 
  -8   8  17      686.68      910.26    103.42 o 
  -6   8  17      784.01      816.04     66.94 o 
  -4   8  17     1393.51     1367.13     60.04 o 
  -2   8  17       92.29      123.25     34.77 o 
   0   8  17     1443.50     1474.40     87.07 o 
   2   8  17      382.07      421.60     57.17 o 
   4   8  17      224.43      153.53     58.57 o 
   6   8  17      255.06      155.65     98.84 o 
  -9   9  17      722.19      720.93    180.81 o 
  -7   9  17      114.04      135.61     53.52 o 
  -5   9  17      805.25      769.07     47.35 o 
  -3   9  17     1335.46     1356.54     71.51 o 
  -1   9  17        0.94       11.54     30.17 o 
   1   9  17      265.91      284.04     52.38 o 
   3   9  17     1081.90     1074.02    116.97 o 
   5   9  17      582.53      581.08     83.69 o 
  -8  10  17        2.06      -53.57    192.62 o 
  -6  10  17      520.81      625.33     92.82 o 
  -4  10  17      269.17      321.36     50.60 o 
  -2  10  17     2176.90     2255.18     91.29 o 
   0  10  17      355.24      360.18     56.55 o 
   2  10  17     4297.52     4546.67    187.85 o 
  -5  11  17      855.28      927.87    105.76 o 
  -3  11  17       35.69      100.09     49.12 o 
  -1  11  17     2036.48     2077.75    113.41 o 
 -14   0  18      994.82     1230.04     76.76 o 
 -12   0  18      147.30      182.44     34.24 o 
 -10   0  18      926.17     1050.44     63.21 o 
  -8   0  18    19525.86    20089.92    373.23 o 
  -6   0  18      124.45      144.53     26.27 o 
  -4   0  18     9296.53     9260.09    188.61 o 
  -2   0  18      551.94      619.95     31.85 o 
   0   0  18     6937.32     6992.52    162.08 o 
   2   0  18     4621.67     4216.24    182.64 o 
   4   0  18      209.12      197.11     45.55 o 
   6   0  18      675.74      595.49    133.03 o 
   8   0  18     1257.17     1334.79    172.44 o 
 -13   1  18       37.48       48.57     20.55 o 
 -11   1  18     6537.89     6754.09    106.20 o 
  -9   1  18      942.92      930.23     38.71 o 
  -7   1  18     3541.86     3467.22     70.47 o 
  -5   1  18      293.20      320.85     32.99 o 
  -3   1  18     2280.11     2138.65     44.53 o 
  -1   1  18     1885.52     1712.55     40.35 o 
   1   1  18     1416.77     1387.93     41.16 o 
   3   1  18     2466.83     2313.83     86.47 o 
   5   1  18     1852.40     1622.02     73.35 o 
   7   1  18      348.40      224.37     36.38 o 
 -14   2  18       15.50      -16.31     25.78 o 
 -12   2  18      367.86      379.55     29.37 o 
 -10   2  18        6.88       10.22     19.23 o 
  -8   2  18       43.23       25.47     18.91 o 
  -6   2  18       91.56       81.01     14.75 o 
  -4   2  18     1049.60      930.56     60.97 o 
  -2   2  18        6.94        7.82      8.14 o 
   0   2  18      754.35      703.75     46.45 o 
   2   2  18      153.47      220.25     31.10 o 
   4   2  18       82.06       39.88     18.20 o 
   6   2  18       63.05       77.24     35.09 o 
   8   2  18      378.68      473.11     56.51 o 
 -13   3  18      146.10      112.70     27.97 o 
 -11   3  18     3736.40     3777.46     96.42 o 
  -9   3  18     1922.87     1915.93     61.77 o 
  -7   3  18      344.16      300.68     34.75 o 
  -5   3  18       42.01       36.01     26.68 o 
  -3   3  18      118.15      112.26     25.97 o 
  -1   3  18     2824.95     2826.52     97.90 o 
   1   3  18      395.05      339.33     37.35 o 
   3   3  18     6086.48     5927.77    141.16 o 
   5   3  18     1089.68      980.90     61.42 o 
   7   3  18      160.33      167.45     46.53 o 
 -12   4  18      293.54      270.37     60.37 o 
 -10   4  18       22.66       51.93     82.34 o 
  -8   4  18    11538.24    12321.34    645.55 o 
  -6   4  18     1693.18     1615.76     98.10 o 
  -4   4  18     7499.81     7779.34    261.33 o 
  -2   4  18     7804.40     7740.22    164.24 o 
   0   4  18     5893.54     6066.23    121.22 o 
   2   4  18     3430.25     3446.44     91.97 o 
   4   4  18       53.42       70.94     40.93 o 
   6   4  18     2101.21     2120.86    135.90 o 
 -13   5  18       63.85       96.00     78.96 o 
 -11   5  18     3538.02     3763.75    251.88 o 
  -9   5  18      523.65      779.96    166.28 o 
  -7   5  18     2281.37     2265.84    164.89 o 
  -5   5  18       45.01       65.71     24.13 o 
  -3   5  18      543.72      631.51     44.15 o 
  -1   5  18      487.83      477.75     49.17 o 
   1   5  18      982.26     1081.87     58.86 o 
   3   5  18      803.64      919.68     73.23 o 
   5   5  18     2694.77     2696.45    135.40 o 
   7   5  18     1471.95      734.41    479.15 o 
 -12   6  18      111.56       64.99     57.16 o 
 -10   6  18      811.75      903.95    154.10 o 
  -8   6  18      169.71      129.51     56.98 o 
  -6   6  18      729.45      797.29     55.87 o 
  -4   6  18      484.68      469.63     48.06 o 
  -2   6  18        4.13      -25.75     28.15 o 
   0   6  18      383.61      369.09     53.94 o 
   2   6  18       26.28        5.88     34.55 o 
   4   6  18      141.36       52.97     41.78 o 
   6   6  18      679.26      527.18    191.83 o 
 -11   7  18     3159.95     3027.14    412.64 o 
  -9   7  18     3709.89     4170.66    478.86 o 
  -7   7  18      722.33      689.58     64.16 o 
  -5   7  18       17.52       53.18     27.23 o 
  -3   7  18       75.09       29.20     37.48 o 
  -1   7  18     3473.87     3329.67    111.81 o 
   1   7  18      406.16      398.24     57.61 o 
   3   7  18     5954.85     6031.17    218.52 o 
   5   7  18     1498.92     1698.97    146.61 o 
 -10   8  18       56.13      -67.15     99.50 o 
  -8   8  18     2005.55     2135.98    371.47 o 
  -6   8  18      400.42      406.83     46.58 o 
  -4   8  18     5840.48     5850.71    228.52 o 
  -2   8  18     4140.17     4239.37    135.29 o 
   0   8  18     3215.64     3394.93    161.97 o 
   2   8  18      274.52      238.54     51.83 o 
   4   8  18      259.89      279.14     58.49 o 
  -7   9  18     4553.02     4245.53    209.57 o 
  -5   9  18       38.90       49.51     26.71 o 
  -3   9  18     1025.32     1039.87     75.51 o 
  -1   9  18      212.18      160.86     54.97 o 
   1   9  18     1687.07     1834.36     94.77 o 
   3   9  18      235.98      235.98     55.64 o 
  -6  10  18      169.25      188.95     72.79 o 
  -4  10  18        7.67       20.00     27.83 o 
  -2  10  18      107.06      119.84     39.03 o 
   0  10  18      934.41      959.35     72.87 o 
 -13   1  19      541.32      545.20     41.21 o 
 -11   1  19      516.63      560.88     34.71 o 
  -9   1  19      666.20      672.49     28.63 o 
  -7   1  19     2594.50     2437.22     51.45 o 
  -5   1  19      641.85      603.77     23.79 o 
  -3   1  19      424.46      394.80     42.48 o 
  -1   1  19     8246.11     7961.66    118.29 o 
   1   1  19     2207.90     1966.63    112.54 o 
   3   1  19    12447.29    11997.63    582.77 o 
   5   1  19      105.54       29.20     33.58 o 
   7   1  19        5.44       -3.17     26.36 o 
 -12   2  19      330.73      266.94     27.76 o 
 -10   2  19     6388.81     6495.64     94.96 o 
  -8   2  19    21148.60    21360.48    392.97 o 
  -6   2  19     1363.32     1439.80    176.67 o 
  -4   2  19     2322.66     2105.65    103.17 o 
  -2   2  19     4218.59     4112.78     92.54 o 
   0   2  19      234.55      267.97     31.48 o 
   2   2  19      338.64      319.04     35.59 o 
   4   2  19     1830.50     1622.37    198.38 o 
   6   2  19    11499.65    12232.50    298.26 o 
 -11   3  19      297.77      291.12     55.50 o 
  -9   3  19     1031.88     1000.27     94.65 o 
  -7   3  19       32.50       59.93     41.92 o 
  -5   3  19     4342.91     4198.64    163.77 o 
  -3   3  19       11.84       44.58     23.90 o 
  -1   3  19    16422.69    16788.60    275.07 o 
   1   3  19      196.35      191.00     38.22 o 
   3   3  19     4591.01     4182.27    304.95 o 
   5   3  19      408.68      370.55     55.20 o 
 -12   4  19       14.11       48.13     53.85 o 
 -10   4  19        1.09      -34.11     67.83 o 
  -8   4  19      160.10       95.73     48.55 o 
  -6   4  19       64.42        2.85     29.56 o 
  -4   4  19      407.22      407.44     41.11 o 
  -2   4  19     1736.71     1715.19     80.43 o 
   0   4  19     1098.50      963.56    125.51 o 
   2   4  19      295.64      334.76     64.93 o 
   4   4  19      325.75      338.79     46.49 o 
   6   4  19        1.59        5.98     31.03 o 
 -11   5  19     1053.33     1055.51    109.26 o 
  -9   5  19      696.79      689.56    207.03 o 
  -7   5  19      266.02      247.59     33.19 o 
  -5   5  19      673.80      674.29     44.60 o 
  -3   5  19       91.98       94.44     34.46 o 
  -1   5  19     3405.60     3239.16    110.07 o 
   1   5  19      663.27      574.71     50.60 o 
   3   5  19     3065.42     3001.68    135.21 o 
   5   5  19       89.44       76.61     42.73 o 
 -10   6  19     4095.36     4266.38    293.44 o 
  -8   6  19     5732.02     5830.88    492.48 o 
  -6   6  19     3724.07     3785.80    180.09 o 
  -4   6  19     3686.03     3593.31    148.39 o 
  -2   6  19       23.74       34.74     38.22 o 
   0   6  19      182.47      199.27     41.96 o 
   2   6  19      188.64      238.16     57.20 o 
   4   6  19       57.91       34.63     35.85 o 
  -9   7  19     1550.29     1755.35    208.45 o 
  -7   7  19       69.46       69.50     40.51 o 
  -5   7  19     1725.12     1763.69     69.47 o 
  -3   7  19      522.00      549.61     48.73 o 
  -1   7  19     8343.45     8651.66    211.82 o 
   1   7  19        6.14       11.18     34.92 o 
   3   7  19     2754.56     2892.98    127.08 o 
  -8   8  19       96.56      157.53    116.50 o 
  -6   8  19      670.34      707.68     54.41 o 
  -4   8  19       12.26      -14.24     28.52 o 
  -2   8  19     1411.68     1479.56     74.54 o 
   0   8  19      290.78      306.64     53.45 o 
   2   8  19      671.70      767.86     72.57 o 
  -5   9  19      124.01      137.33     45.44 o 
  -3   9  19     1056.67     1029.40     63.90 o 
  -1   9  19     1062.90     1082.92     72.72 o 
 -12   0  20        1.43        9.27     24.99 o 
 -10   0  20     6229.61     6336.60    146.63 o 
  -8   0  20     5279.16     5450.24    123.11 o 
  -6   0  20      974.71      973.53     58.70 o 
  -4   0  20     3507.67     3507.59    104.87 o 
  -2   0  20     1480.30     1268.01    114.32 o 
   0   0  20     9641.09     8604.74   1058.34 o 
   2   0  20       56.40       68.47     67.54 o 
   4   0  20     8258.76     8410.82    389.06 o 
 -11   1  20     1589.94     1513.52     42.67 o 
  -9   1  20      641.97      619.82     66.63 o 
  -7   1  20     4730.77     4753.25     99.95 o 
  -5   1  20       11.23       15.25     21.72 o 
  -3   1  20     3229.41     3093.85    126.06 o 
  -1   1  20      775.24      847.64     50.36 o 
   1   1  20      632.68      589.35     39.81 o 
   3   1  20      765.97      772.28    105.35 o 
   5   1  20     1008.00     1102.83    129.63 o 
 -10   2  20      437.76      418.55     38.68 o 
  -8   2  20     1492.13     1397.51     54.88 o 
  -6   2  20        0.63       13.08     35.05 o 
  -4   2  20     1561.99     1547.51     95.06 o 
  -2   2  20      175.27      176.06     26.06 o 
   0   2  20       25.88       11.79     21.19 o 
   2   2  20      101.76       98.06     33.84 o 
   4   2  20       30.39       16.23     29.78 o 
 -11   3  20      786.90      813.96     64.55 o 
  -9   3  20       10.93        0.39     24.94 o 
  -7   3  20     6835.20     7210.61    256.93 o 
  -5   3  20     1229.43     1305.12    172.71 o 
  -3   3  20     4521.67     4517.01    119.73 o 
  -1   3  20     1694.15     1704.67     97.68 o 
   1   3  20       92.80       73.29     29.61 o 
   3   3  20      948.77      932.45     75.44 o 
   5   3  20      219.39      199.60     56.34 o 
 -10   4  20     3085.79     2875.79    148.37 o 
  -8   4  20     1108.93     1170.12    166.86 o 
  -6   4  20      334.24      350.18     95.59 o 
  -4   4  20      887.09      906.51     48.51 o 
  -2   4  20      145.65      153.27     33.27 o 
   0   4  20     5721.16     5618.06    130.52 o 
   2   4  20      267.77      307.82     44.44 o 
   4   4  20     5864.66     5692.53    341.86 o 
  -9   5  20      545.42      347.99    105.97 o 
  -7   5  20     6135.66     6000.05    243.29 o 
  -5   5  20      405.64      396.05     48.22 o 
  -3   5  20     9040.60     8839.89    180.48 o 
  -1   5  20       95.61      100.78     34.64 o 
   1   5  20     3046.75     2945.10    120.83 o 
   3   5  20       36.06       65.35     36.41 o 
  -8   6  20     1147.08     1389.17    173.55 o 
  -6   6  20      431.93      455.43     43.97 o 
  -4   6  20      723.44      638.73     47.87 o 
  -2   6  20      331.42      333.21     44.62 o 
   0   6  20       76.64      118.31     39.84 o 
   2   6  20      100.21      101.67     46.56 o 
  -7   7  20     1762.20     1657.51     96.91 o 
  -5   7  20      158.29      182.16     34.27 o 
  -3   7  20     2091.93     2039.60     86.51 o 
  -1   7  20      338.76      329.99     48.90 o 
   1   7  20       18.72       13.10     37.83 o 
  -4   8  20       22.76      -10.93     33.22 o 
  -2   8  20      137.86      127.97     48.51 o 
  -9   1  21     1968.79     1794.38     60.42 o 
  -7   1  21     2076.35     2007.61     74.35 o 
  -5   1  21     1665.35     1734.51     89.21 o 
  -3   1  21       15.73       45.01     28.96 o 
  -1   1  21      188.36      178.26     49.74 o 
   1   1  21     1064.09     1071.86    125.57 o 
   3   1  21      533.36      598.81     81.48 o 
 -10   2  21      493.40      467.04     52.86 o 
  -8   2  21      677.12      644.97     59.95 o 
  -6   2  21      643.62      499.07     77.56 o 
  -4   2  21     5593.07     5457.44    153.18 o 
  -2   2  21     6226.55     6515.47    122.08 o 
   0   2  21     7549.35     7374.73    199.58 o 
   2   2  21      410.66      357.16     38.95 o 
  -9   3  21     1654.10     1565.09     74.53 o 
  -7   3  21     1939.90     1913.41    108.45 o 
  -5   3  21      446.83      420.92     55.11 o 
  -3   3  21      446.52      425.56     40.83 o 
  -1   3  21      807.31      853.57     48.64 o 
   1   3  21       67.01       36.32     37.99 o 
  -8   4  21        9.20      -10.53     65.80 o 
  -6   4  21       36.53       94.60     37.98 o 
  -4   4  21       31.12       14.65     27.63 o 
  -2   4  21        8.36      -27.13     28.56 o 
   0   4  21        0.78       -6.26     30.96 o 
   2   4  21      566.92      576.40     53.70 o 
  -7   5  21     2577.34     2773.30    196.89 o 
  -5   5  21       42.27       17.97     27.27 o 
  -3   5  21      298.14      311.22     50.23 o 
  -1   5  21      122.03       88.39     43.56 o 
   1   5  21      951.17     1023.94    129.25 o 
  -6   6  21     1466.34     1341.47    132.01 o 
  -4   6  21     2559.65     2680.99    119.73 o 
  -2   6  21     3628.59     3692.17    126.68 o 
  -8   0  22     1980.41     1972.38    222.18 o 
  -6   0  22     1248.24     1249.78    133.81 o 
  -7   1  22       33.06       21.46     39.58 o 
  -3   1  22     2806.38     2794.63    132.49 o 
  -6   2  22       14.76       35.09     51.76 o 
  -4   2  22        2.46        6.08     62.30 o 
  -2   2  22       18.06       60.91     83.76 o 
   0   2  22       24.79       12.01     92.59 o 
  -5   3  22       23.90        9.01     27.96 o 
  -3   3  22     1188.57     1111.65    110.34 o 
  -1   3  22       73.17       56.49     29.69 o 
  -4   4  22       95.05       55.91     37.29 o 
                                                 
